# Supplementary material for: Diniconazole
Source: Acta Crystallogr Sect E Struct Rep Online. 2010 Nov 24;66(Pt 12):o3278. doi: 10.1107/S160053681004804X (PMC3011443; doi:10.1107/S160053681004804X)
Supplement: Supplementary file 1 [file e-66-o3278-sup1.cif]

##############################################################################
###                                                                        ###
###        Electronic paper (Acta Crystallographica Section E)             ###
###                                                                        ###
##############################################################################
#                                                                            #
# This CIF contains the data in a paper accepted for publication in Acta     #
# Crystallographica Section E. It conforms to the requirements of Notes      #
# for Authors for Section E, and has been peer reviewed under the auspices   #
# of the IUCr Commission on Journals.                                        #
#                                                                            #
# Full details of the Crystallographic Information File format               #
# are given in the paper "The Crystallographic Information File (CIF):       #
# a New Standard Archive File for Crystallography" by S. R. Hall, F. H.      #
# Allen and I. D. Brown [Acta Cryst. (1991), A47, 655-685].                  #
#                                                                            #
# The current version of the core CIF dictionary is obtainable from          #
# ftp://ftp.iucr.org/pub/cif_core.dic. The current version number is 2.4.    #
#                                                                            #
# Software is freely available for graphical display of the structure(s) in  #
# this CIF.  For information consult the CIF home page http://www.iucr.org/  #
# cif/home.html                                                              #
#                                                                            #
# This file may be used for bona fide research purposes within the           #
# scientific community so long as proper attribution is given to the journal # 
# article from which it was obtained.                                        #
#                                                                            #
##############################################################################
                                             
data_global
_audit_creation_method     'form.cif (version 2.0)'
_journal_data_validation_number     ?
_journal_date_recd_electronic     2010-11-16
_journal_date_accepted     2010-11-18
_journal_name_full     'Acta Crystallographica, Section E'
_journal_year     2010
_journal_volume     66
_journal_issue     12
_journal_page_first     o3278
_journal_page_last     o3278
_journal_paper_category     QO
_journal_coeditor_code     HB5745
_publ_contact_author_name     'Nie, Xu-Liang'
_publ_contact_author_address
;
Department of Chemistry
Jiangxi Agricultural University
Nanchang 330045
People's Republic of China
;
_publ_contact_author_email     niexuliang1981@163.com
_publ_contact_author_fax     86-791-3813262
_publ_contact_author_phone     86-791-3895069
_publ_section_title
;
Diniconazole
;
loop_
    _publ_author_name
    _publ_author_footnote
    _publ_author_address
    'Xiong, Zhi-Qiang' ?
;
Department of Chemistry
Jiangxi Agricultural University
Nanchang 330045
People's Republic of China    
Instrumental Analysis Center
Nanchang Hangkong University
Nanchang 330063
People's Republic of China
;
    'Chen, Jin-Zhu' ?
;
Department of Chemistry
Jiangxi Agricultural University
Nanchang 330045
People's Republic of China
;
    'Wen, Shi-He' ?
;
Department of Chemistry
Jiangxi Agricultural University
Nanchang 330045
People's Republic of China
;
    'Nie, Xu-Liang' ?
;
Department of Chemistry
Jiangxi Agricultural University
Nanchang 330045
People's Republic of China
;
data_I
_audit_creation_method     SHELXL-97
_chemical_name_systematic
;
1-(2,4-dichlorophenyl)-4,4-dimethyl-2-(1<i>H</i>-
1,2,4-triazol-1-yl)pent-1-en-3-ol
;
_chemical_name_common     ?
_chemical_formula_moiety     'C15 H17 Cl2 N3 O'
_chemical_formula_sum     'C15 H17 Cl2 N3 O'
_chemical_formula_iupac     'C15 H17 Cl2 N3 O'
_chemical_formula_weight     326.22
_chemical_melting_point     ?
_symmetry_cell_setting     monoclinic
_symmetry_space_group_name_H-M     'P 21/n'
_symmetry_space_group_name_Hall     '-P 2yn'
loop_
    _symmetry_equiv_pos_as_xyz
    'x, y, z'
    '-x+1/2, y+1/2, -z+1/2'
    '-x, -y, -z'
    'x-1/2, -y-1/2, z-1/2'
_cell_length_a     7.2321(15)
_cell_length_b     20.248(4)
_cell_length_c     22.449(5)
_cell_angle_alpha     90.00
_cell_angle_beta     96.072(2)
_cell_angle_gamma     90.00
_cell_volume     3268.8(12)
_cell_formula_units_Z     8
_cell_measurement_reflns_used     6731
_cell_measurement_theta_min     2.92
_cell_measurement_theta_max     23.72
_cell_measurement_temperature     296(2)
_exptl_crystal_description     block
_exptl_crystal_colour     colourless
_exptl_crystal_size_max     0.22
_exptl_crystal_size_mid     0.18
_exptl_crystal_size_min     0.07
_exptl_crystal_density_diffrn     1.326
_exptl_crystal_density_meas     ?
_exptl_crystal_density_method     'not measured'
_exptl_crystal_F_000     1360
_exptl_absorpt_coefficient_mu     0.399
_exptl_absorpt_correction_type     multi-scan
_exptl_absorpt_process_details     '(SADABS; Bruker, 1998)'
_exptl_absorpt_correction_T_min     0.917
_exptl_absorpt_correction_T_max     0.973
_exptl_special_details
;
;
_diffrn_ambient_temperature     296(2)
_diffrn_radiation_type     MoK\a
_diffrn_radiation_wavelength     0.71073
_diffrn_radiation_source     'fine-focus sealed tube'
_diffrn_radiation_monochromator     graphite
_diffrn_measurement_device_type     'Bruker SMART APEX CCD'
_diffrn_measurement_method     '\f and \w'
_diffrn_detector_area_resol_mean     ?
_diffrn_reflns_number     24930
_diffrn_reflns_av_R_equivalents     0.0280
_diffrn_reflns_av_sigmaI/netI     0.0255
_diffrn_reflns_theta_min     2.21
_diffrn_reflns_theta_max     25.50
_diffrn_reflns_theta_full     25.50
_diffrn_measured_fraction_theta_max     0.999
_diffrn_measured_fraction_theta_full     0.999
_diffrn_reflns_limit_h_min     -8
_diffrn_reflns_limit_h_max     8
_diffrn_reflns_limit_k_min     -24
_diffrn_reflns_limit_k_max     24
_diffrn_reflns_limit_l_min     -27
_diffrn_reflns_limit_l_max     27
_refine_special_details
;
Refinement of <i>F</i>^2^ against ALL reflections. The weighted <i>R</i>-factor
<i>wR</i> and goodness of fit <i>S</i> are based on <i>F</i>^2^, conventional
<i>R</i>-factors <i>R</i> are based on <i>F</i>, with <i>F</i> set to zero for
negative <i>F</i>^2^. The threshold expression of <i>F</i>^2^ >
\s(<i>F</i>^2^) is used only for calculating <i>R</i>-factors(gt) <i>etc</i>.
and is not relevant to the choice of reflections for refinement.
<i>R</i>-factors based on <i>F</i>^2^ are statistically about twice as large
as those based on <i>F</i>, and <i>R</i>- factors based on ALL data will be
even larger.
;
_reflns_number_total     6074
_reflns_number_gt     4232
_reflns_threshold_expression     I>2\s(I)
_refine_ls_structure_factor_coef     Fsqd
_refine_ls_matrix_type     full
_refine_ls_R_factor_all     0.0837
_refine_ls_R_factor_gt     0.0568
_refine_ls_wR_factor_gt     0.1558
_refine_ls_wR_factor_ref     0.1794
_refine_ls_goodness_of_fit_ref     1.018
_refine_ls_restrained_S_all     1.061
_refine_ls_number_reflns     6074
_refine_ls_number_parameters     391
_refine_ls_number_restraints     1
_refine_ls_hydrogen_treatment     mixed
_refine_ls_weighting_scheme     calc
_refine_ls_weighting_details
         'calc w=1/[\s^2^(Fo^2^)+(0.0857P)^2^+2.8116P] where P=(Fo^2^+2Fc^2^)/3'
_atom_sites_solution_hydrogens     geom
_atom_sites_solution_primary     direct
_atom_sites_solution_secondary     difmap
_refine_ls_shift/su_max     0.000
_refine_ls_shift/su_mean     0.000
_refine_diff_density_max     1.061
_refine_diff_density_min     -0.533
_refine_ls_extinction_method     none
_refine_ls_extinction_coef     ?
loop_
    _atom_type_symbol
    _atom_type_description
    _atom_type_scat_dispersion_real
    _atom_type_scat_dispersion_imag
    _atom_type_scat_source
    'C' 'C' 0.0033 0.0016
                         'International Tables Vol C Tables 4.2.6.8 and 6.1.1.4'
    'H' 'H' 0.0000 0.0000
                         'International Tables Vol C Tables 4.2.6.8 and 6.1.1.4'
    'N' 'N' 0.0061 0.0033
                         'International Tables Vol C Tables 4.2.6.8 and 6.1.1.4'
    'O' 'O' 0.0106 0.0060
                         'International Tables Vol C Tables 4.2.6.8 and 6.1.1.4'
    'Cl' 'Cl' 0.1484 0.1585
                         'International Tables Vol C Tables 4.2.6.8 and 6.1.1.4'
_computing_data_collection     'SMART (Bruker, 1998)'
_computing_cell_refinement     'SAINT (Bruker, 1998)'
_computing_data_reduction     'SAINT (Bruker, 1998)'
_computing_structure_solution     'SHELXS97 (Sheldrick, 2008)'
_computing_structure_refinement     'SHELXL97 (Sheldrick, 2008)'
_computing_molecular_graphics     'SHELXTL (Sheldrick, 2008)'
_computing_publication_material     'SHELXTL (Sheldrick, 2008)'
loop_
    _atom_site_type_symbol
    _atom_site_label
    _atom_site_fract_x
    _atom_site_fract_y
    _atom_site_fract_z
    _atom_site_U_iso_or_equiv
    _atom_site_adp_type
    _atom_site_calc_flag
    _atom_site_refinement_flags
    _atom_site_occupancy
    _atom_site_disorder_assembly
    _atom_site_disorder_group
    Cl Cl2 0.65600(18) 0.67176(5) 0.77688(5) 0.0814(4) Uani d . 1 . .
    Cl Cl3 0.70579(19) 0.44904(6) 1.11219(5) 0.0883(4) Uani d . 1 . .
    Cl Cl1 0.5999(2) 0.83181(5) 0.96433(4) 0.0888(4) Uani d . 1 . .
    Cl Cl4 0.82764(18) 0.21724(9) 1.22070(6) 0.1187(6) Uani d . 1 . .
    N N4 0.8131(4) 0.43310(12) 0.90776(11) 0.0446(6) Uani d . 1 . .
    C C17 0.7857(5) 0.37039(19) 1.10971(15) 0.0576(9) Uani d . 1 . .
    C C22 0.8479(5) 0.34644(17) 1.05758(14) 0.0492(8) Uani d . 1 . .
    C C19 0.8393(5) 0.2666(2) 1.15758(18) 0.0713(12) Uani d . 1 . .
    C C21 0.9102(5) 0.28044(19) 1.05634(16) 0.0603(9) Uani d D 1 . .
    C C20 0.9004(5) 0.2411(2) 1.10768(19) 0.0701(11) Uani d . 1 . .
    H H20 0.9365 0.1970 1.1072 0.084 Uiso calc R 1 . .
    C C18 0.7834(5) 0.3313(2) 1.16074(16) 0.0705(11) Uani d . 1 . .
    H H18 0.7452 0.3484 1.1959 0.085 Uiso calc R 1 . .
    O O2 0.7417(4) 0.29529(11) 0.87882(10) 0.0582(6) Uani d . 1 . .
    H H2 0.7670 0.2567 0.8872 0.087 Uiso calc R 1 . .
    C C24 0.7835(4) 0.38187(14) 0.95063(13) 0.0425(7) Uani d . 1 . .
    C C25 0.6605(5) 0.32546(15) 0.92710(13) 0.0459(7) Uani d . 1 . .
    H H25 0.6629 0.2926 0.9592 0.055 Uiso calc R 1 . .
    N N6 0.8689(4) 0.48664(14) 0.82749(12) 0.0600(8) Uani d . 1 . .
    N N5 0.7781(4) 0.49744(13) 0.91967(12) 0.0577(8) Uani d . 1 . .
    C C30 0.8680(5) 0.42838(17) 0.85327(14) 0.0536(8) Uani d . 1 . .
    H H30 0.9012 0.3891 0.8357 0.064 Uiso calc R 1 . .
    C C26 0.4538(5) 0.34365(17) 0.90934(15) 0.0539(8) Uani d . 1 . .
    C C23 0.8597(5) 0.39100(16) 1.00591(14) 0.0490(8) Uani d . 1 . .
    H H23 0.9283 0.4296 1.0132 0.059 Uiso calc R 1 . .
    C C31 0.8128(6) 0.52653(17) 0.87023(17) 0.0631(10) Uani d . 1 . .
    H H31 0.7997 0.5719 0.8648 0.076 Uiso calc R 1 . .
    C C29 0.4280(5) 0.38712(18) 0.85297(16) 0.0620(9) Uani d . 1 . .
    H H29A 0.4925 0.3677 0.8221 0.093 Uiso calc R 1 . .
    H H29B 0.4774 0.4304 0.8623 0.093 Uiso calc R 1 . .
    H H29C 0.2980 0.3905 0.8393 0.093 Uiso calc R 1 . .
    C C28 0.3795(6) 0.3783(3) 0.96174(19) 0.0833(13) Uani d . 1 . .
    H H28A 0.2479 0.3849 0.9532 0.125 Uiso calc R 1 . .
    H H28B 0.4399 0.4203 0.9681 0.125 Uiso calc R 1 . .
    H H28C 0.4037 0.3517 0.9971 0.125 Uiso calc R 1 . .
    C C27 0.3483(6) 0.2788(2) 0.8956(2) 0.0816(13) Uani d . 1 . .
    H H27A 0.2184 0.2880 0.8858 0.122 Uiso calc R 1 . .
    H H27B 0.3644 0.2505 0.9300 0.122 Uiso calc R 1 . .
    H H27C 0.3959 0.2573 0.8623 0.122 Uiso calc R 1 . .
    O O1 0.4857(4) 1.04993(11) 0.77059(10) 0.0589(6) Uani d . 1 . .
    H H1 0.5461 1.0329 0.7457 0.088 Uiso calc R 1 . .
    C C10 0.4536(5) 1.00280(15) 0.81480(14) 0.0478(8) Uani d . 1 . .
    H H10 0.4444 0.9597 0.7948 0.057 Uiso calc R 1 . .
    C C9 0.6143(4) 0.99840(14) 0.86293(14) 0.0440(7) Uani d . 1 . .
    C C7 0.6734(4) 0.87704(15) 0.85638(14) 0.0466(7) Uani d . 1 . .
    C C2 0.6358(5) 0.82160(16) 0.88971(14) 0.0500(8) Uani d . 1 . .
    C C8 0.6993(5) 0.94335(15) 0.88313(15) 0.0484(8) Uani d . 1 . .
    H H8 0.7829 0.9470 0.9174 0.058 Uiso calc R 1 . .
    C C5 0.6972(5) 0.80365(17) 0.77202(16) 0.0564(9) Uani d . 1 . .
    H H5 0.7174 0.7976 0.7322 0.068 Uiso calc R 1 . .
    C C4 0.6598(5) 0.75077(15) 0.80720(16) 0.0533(8) Uani d . 1 . .
    C C3 0.6285(5) 0.75888(16) 0.86631(16) 0.0549(8) Uani d . 1 . .
    H H3 0.6031 0.7228 0.8897 0.066 Uiso calc R 1 . .
    C C6 0.7044(5) 0.86592(16) 0.79699(15) 0.0532(8) Uani d . 1 . .
    H H6 0.7307 0.9017 0.7734 0.064 Uiso calc R 1 . .
    C C11 0.2617(5) 1.01600(18) 0.83808(16) 0.0569(9) Uani d . 1 . .
    C C14 0.1120(6) 1.0049(2) 0.7858(2) 0.0780(12) Uani d . 1 . .
    H H14A 0.1323 1.0345 0.7537 0.117 Uiso calc R 1 . .
    H H14B -0.0082 1.0132 0.7987 0.117 Uiso calc R 1 . .
    H H14C 0.1178 0.9601 0.7721 0.117 Uiso calc R 1 . .
    C C12 0.2327(6) 0.9669(3) 0.8877(2) 0.1003(17) Uani d . 1 . .
    H H12A 0.2481 0.9228 0.8735 0.150 Uiso calc R 1 . .
    H H12B 0.1095 0.9720 0.8994 0.150 Uiso calc R 1 . .
    H H12C 0.3222 0.9752 0.9216 0.150 Uiso calc R 1 . .
    C C13 0.2417(6) 1.0870(2) 0.8601(2) 0.0906(15) Uani d . 1 . .
    H H13A 0.1164 1.0941 0.8691 0.136 Uiso calc R 1 . .
    H H13B 0.2702 1.1173 0.8295 0.136 Uiso calc R 1 . .
    H H13C 0.3259 1.0940 0.8956 0.136 Uiso calc R 1 . .
    N N1 0.6761(4) 1.05896(12) 0.89188(12) 0.0494(7) Uani d . 1 . .
    N N3 0.7609(5) 1.16084(14) 0.91014(16) 0.0682(9) Uani d . 1 . .
    N N2 0.7569(6) 1.05941(16) 0.94929(15) 0.0791(10) Uani d . 1 . .
    C C15 0.6829(5) 1.12015(16) 0.86994(17) 0.0593(9) Uani d . 1 . .
    H H15 0.6380 1.1322 0.8311 0.071 Uiso calc R 1 . .
    C C16 0.8031(7) 1.1211(2) 0.9574(2) 0.0840(13) Uani d . 1 . .
    H H16 0.8614 1.1367 0.9936 0.101 Uiso calc R 1 . .
    H H21 1.0000(13) 0.2641(5) 1.0193(4) -0.050(2) Uiso d D 1 . .
loop_
    _atom_site_aniso_label
    _atom_site_aniso_U_11
    _atom_site_aniso_U_22
    _atom_site_aniso_U_33
    _atom_site_aniso_U_12
    _atom_site_aniso_U_13
    _atom_site_aniso_U_23
    Cl2 0.1121(9) 0.0410(5) 0.0934(8) 0.0038(5) 0.0210(6) -0.0089(5)
    Cl3 0.1113(9) 0.0765(7) 0.0782(7) 0.0223(6) 0.0151(6) -0.0110(5)
    Cl1 0.1515(12) 0.0683(6) 0.0495(5) -0.0040(7) 0.0248(6) 0.0095(5)
    Cl4 0.0886(9) 0.1778(15) 0.0906(9) 0.0219(9) 0.0131(7) 0.0851(10)
    N4 0.0555(16) 0.0405(14) 0.0382(13) -0.0042(12) 0.0067(12) 0.0008(11)
    C17 0.056(2) 0.069(2) 0.0459(18) -0.0022(17) 0.0006(16) -0.0012(16)
    C22 0.0500(18) 0.059(2) 0.0368(16) -0.0066(15) -0.0038(14) 0.0024(14)
    C19 0.053(2) 0.101(3) 0.058(2) 0.005(2) -0.0044(18) 0.033(2)
    C21 0.057(2) 0.062(2) 0.059(2) 0.0051(17) -0.0058(17) 0.0132(17)
    C20 0.063(2) 0.072(3) 0.073(3) 0.012(2) -0.002(2) 0.026(2)
    C18 0.060(2) 0.110(4) 0.0413(19) -0.001(2) 0.0067(17) 0.006(2)
    O2 0.0883(18) 0.0394(12) 0.0486(13) 0.0003(12) 0.0155(12) -0.0052(10)
    C24 0.0518(18) 0.0394(16) 0.0367(15) 0.0001(13) 0.0060(13) 0.0019(12)
    C25 0.064(2) 0.0397(16) 0.0340(15) -0.0045(14) 0.0038(14) 0.0038(12)
    N6 0.080(2) 0.0554(17) 0.0465(16) -0.0132(15) 0.0149(15) 0.0077(13)
    N5 0.084(2) 0.0400(15) 0.0513(16) -0.0028(14) 0.0159(15) 0.0001(12)
    C30 0.069(2) 0.0512(19) 0.0422(17) -0.0085(16) 0.0126(16) -0.0022(14)
    C26 0.058(2) 0.057(2) 0.0450(18) -0.0062(16) -0.0011(16) 0.0065(15)
    C23 0.058(2) 0.0473(18) 0.0416(17) -0.0051(15) 0.0029(15) -0.0006(14)
    C31 0.088(3) 0.0420(18) 0.060(2) -0.0079(18) 0.014(2) 0.0083(16)
    C29 0.066(2) 0.059(2) 0.059(2) 0.0001(18) -0.0065(18) 0.0087(17)
    C28 0.062(2) 0.124(4) 0.066(3) 0.011(2) 0.014(2) -0.001(3)
    C27 0.081(3) 0.083(3) 0.075(3) -0.035(2) -0.015(2) 0.022(2)
    O1 0.0888(18) 0.0460(13) 0.0459(13) 0.0125(12) 0.0254(12) 0.0075(10)
    C10 0.065(2) 0.0362(16) 0.0441(17) 0.0056(14) 0.0131(16) 0.0008(13)
    C9 0.0526(18) 0.0358(15) 0.0464(17) 0.0004(13) 0.0187(15) 0.0000(13)
    C7 0.0503(18) 0.0379(16) 0.0523(18) 0.0058(14) 0.0088(15) 0.0058(13)
    C2 0.057(2) 0.0462(18) 0.0470(18) 0.0035(15) 0.0052(15) 0.0076(14)
    C8 0.0511(19) 0.0426(17) 0.0522(18) -0.0008(14) 0.0092(15) 0.0019(14)
    C5 0.070(2) 0.0478(18) 0.0539(19) 0.0079(16) 0.0181(17) 0.0012(15)
    C4 0.058(2) 0.0369(17) 0.065(2) 0.0070(15) 0.0086(17) 0.0001(15)
    C3 0.064(2) 0.0380(17) 0.063(2) 0.0019(15) 0.0069(17) 0.0126(15)
    C6 0.066(2) 0.0404(17) 0.0561(19) 0.0059(15) 0.0193(17) 0.0100(15)
    C11 0.056(2) 0.064(2) 0.0516(19) 0.0035(17) 0.0090(16) 0.0021(16)
    C14 0.067(3) 0.085(3) 0.080(3) 0.005(2) -0.003(2) 0.001(2)
    C12 0.066(3) 0.148(5) 0.090(3) -0.004(3) 0.025(2) 0.046(3)
    C13 0.074(3) 0.099(3) 0.102(3) 0.019(3) 0.023(3) -0.038(3)
    N1 0.0616(17) 0.0397(14) 0.0490(15) -0.0004(12) 0.0154(13) -0.0025(11)
    N3 0.089(2) 0.0410(16) 0.076(2) -0.0033(15) 0.0162(18) -0.0121(16)
    N2 0.124(3) 0.0556(19) 0.0550(19) -0.0067(19) -0.0017(19) -0.0046(15)
    C15 0.076(2) 0.0361(17) 0.068(2) 0.0006(16) 0.0168(19) 0.0019(16)
    C16 0.125(4) 0.055(2) 0.070(3) -0.005(2) -0.002(3) -0.017(2)
_geom_special_details
;
All e.s.d.'s (except the e.s.d. in the dihedral angle between two l.s. planes)
are estimated using the full covariance matrix. The cell e.s.d.'s are taken
into account individually in the estimation of e.s.d.'s in distances, angles
and torsion angles; correlations between e.s.d.'s in cell parameters are only
used when they are defined by crystal symmetry. An approximate (isotropic)
treatment of cell e.s.d.'s is used for estimating e.s.d.'s involving l.s.
planes.
;
loop_
    _geom_bond_atom_site_label_1
    _geom_bond_atom_site_label_2
    _geom_bond_site_symmetry_2
    _geom_bond_distance
    _geom_bond_publ_flag
    Cl2 C4 . 1.738(3) ?
    Cl3 C17 . 1.697(4) ?
    Cl1 C2 . 1.734(3) ?
    Cl4 C19 . 1.743(4) ?
    N4 C30 . 1.329(4) ?
    N4 N5 . 1.359(4) ?
    N4 C24 . 1.446(4) ?
    C17 C22 . 1.385(5) ?
    C17 C18 . 1.394(5) ?
    C22 C21 . 1.411(5) ?
    C22 C23 . 1.479(4) ?
    C19 C20 . 1.349(6) ?
    C19 C18 . 1.375(6) ?
    C21 C20 . 1.409(5) ?
    C21 H21 . 1.157(7) ?
    C20 H20 . 0.9300 ?
    C18 H18 . 0.9300 ?
    O2 C25 . 1.424(4) ?
    O2 H2 . 0.8200 ?
    C24 C23 . 1.317(4) ?
    C24 C25 . 1.508(4) ?
    C25 C26 . 1.550(5) ?
    C25 H25 . 0.9800 ?
    N6 C30 . 1.314(4) ?
    N6 C31 . 1.349(5) ?
    N5 C31 . 1.304(4) ?
    C30 H30 . 0.9300 ?
    C26 C28 . 1.516(5) ?
    C26 C27 . 1.534(5) ?
    C26 C29 . 1.536(5) ?
    C23 H23 . 0.9300 ?
    C31 H31 . 0.9300 ?
    C29 H29A . 0.9600 ?
    C29 H29B . 0.9600 ?
    C29 H29C . 0.9600 ?
    C28 H28A . 0.9600 ?
    C28 H28B . 0.9600 ?
    C28 H28C . 0.9600 ?
    C27 H27A . 0.9600 ?
    C27 H27B . 0.9600 ?
    C27 H27C . 0.9600 ?
    O1 C10 . 1.413(4) ?
    O1 H1 . 0.8200 ?
    C10 C9 . 1.504(5) ?
    C10 C11 . 1.557(5) ?
    C10 H10 . 0.9800 ?
    C9 C8 . 1.329(4) ?
    C9 N1 . 1.437(4) ?
    C7 C2 . 1.392(4) ?
    C7 C6 . 1.393(5) ?
    C7 C8 . 1.475(4) ?
    C2 C3 . 1.373(5) ?
    C8 H8 . 0.9300 ?
    C5 C4 . 1.374(5) ?
    C5 C6 . 1.379(5) ?
    C5 H5 . 0.9300 ?
    C4 C3 . 1.379(5) ?
    C3 H3 . 0.9300 ?
    C6 H6 . 0.9300 ?
    C11 C12 . 1.524(5) ?
    C11 C14 . 1.527(6) ?
    C11 C13 . 1.532(6) ?
    C14 H14A . 0.9600 ?
    C14 H14B . 0.9600 ?
    C14 H14C . 0.9600 ?
    C12 H12A . 0.9600 ?
    C12 H12B . 0.9600 ?
    C12 H12C . 0.9600 ?
    C13 H13A . 0.9600 ?
    C13 H13B . 0.9600 ?
    C13 H13C . 0.9600 ?
    N1 C15 . 1.336(4) ?
    N1 N2 . 1.358(4) ?
    N3 C15 . 1.305(5) ?
    N3 C16 . 1.341(5) ?
    N2 C16 . 1.302(5) ?
    C15 H15 . 0.9300 ?
    C16 H16 . 0.9300 ?
loop_
    _geom_angle_atom_site_label_1
    _geom_angle_atom_site_label_2
    _geom_angle_atom_site_label_3
    _geom_angle_site_symmetry_1
    _geom_angle_site_symmetry_3
    _geom_angle
    _geom_angle_publ_flag
    C30 N4 N5 . . 109.3(3) ?
    C30 N4 C24 . . 129.9(3) ?
    N5 N4 C24 . . 120.8(2) ?
    C22 C17 C18 . . 121.9(4) ?
    C22 C17 Cl3 . . 119.9(3) ?
    C18 C17 Cl3 . . 118.2(3) ?
    C17 C22 C21 . . 118.8(3) ?
    C17 C22 C23 . . 120.0(3) ?
    C21 C22 C23 . . 121.1(3) ?
    C20 C19 C18 . . 122.1(4) ?
    C20 C19 Cl4 . . 120.2(4) ?
    C18 C19 Cl4 . . 117.7(3) ?
    C20 C21 C22 . . 118.4(4) ?
    C20 C21 H21 . . 120.4(6) ?
    C22 C21 H21 . . 119.3(6) ?
    C19 C20 C21 . . 120.8(4) ?
    C19 C20 H20 . . 119.6 ?
    C21 C20 H20 . . 119.6 ?
    C19 C18 C17 . . 118.0(4) ?
    C19 C18 H18 . . 121.0 ?
    C17 C18 H18 . . 121.0 ?
    C25 O2 H2 . . 109.5 ?
    C23 C24 N4 . . 116.7(3) ?
    C23 C24 C25 . . 127.5(3) ?
    N4 C24 C25 . . 115.7(2) ?
    O2 C25 C24 . . 108.4(3) ?
    O2 C25 C26 . . 111.7(3) ?
    C24 C25 C26 . . 115.3(3) ?
    O2 C25 H25 . . 107.0 ?
    C24 C25 H25 . . 107.0 ?
    C26 C25 H25 . . 107.0 ?
    C30 N6 C31 . . 102.0(3) ?
    C31 N5 N4 . . 102.1(3) ?
    N6 C30 N4 . . 110.9(3) ?
    N6 C30 H30 . . 124.5 ?
    N4 C30 H30 . . 124.5 ?
    C28 C26 C27 . . 110.1(3) ?
    C28 C26 C29 . . 110.6(3) ?
    C27 C26 C29 . . 108.1(3) ?
    C28 C26 C25 . . 108.7(3) ?
    C27 C26 C25 . . 107.1(3) ?
    C29 C26 C25 . . 112.2(3) ?
    C24 C23 C22 . . 126.9(3) ?
    C24 C23 H23 . . 116.6 ?
    C22 C23 H23 . . 116.6 ?
    N5 C31 N6 . . 115.7(3) ?
    N5 C31 H31 . . 122.1 ?
    N6 C31 H31 . . 122.1 ?
    C26 C29 H29A . . 109.5 ?
    C26 C29 H29B . . 109.5 ?
    H29A C29 H29B . . 109.5 ?
    C26 C29 H29C . . 109.5 ?
    H29A C29 H29C . . 109.5 ?
    H29B C29 H29C . . 109.5 ?
    C26 C28 H28A . . 109.5 ?
    C26 C28 H28B . . 109.5 ?
    H28A C28 H28B . . 109.5 ?
    C26 C28 H28C . . 109.5 ?
    H28A C28 H28C . . 109.5 ?
    H28B C28 H28C . . 109.5 ?
    C26 C27 H27A . . 109.5 ?
    C26 C27 H27B . . 109.5 ?
    H27A C27 H27B . . 109.5 ?
    C26 C27 H27C . . 109.5 ?
    H27A C27 H27C . . 109.5 ?
    H27B C27 H27C . . 109.5 ?
    C10 O1 H1 . . 109.5 ?
    O1 C10 C9 . . 111.9(3) ?
    O1 C10 C11 . . 109.8(3) ?
    C9 C10 C11 . . 114.7(3) ?
    O1 C10 H10 . . 106.7 ?
    C9 C10 H10 . . 106.7 ?
    C11 C10 H10 . . 106.7 ?
    C8 C9 N1 . . 116.8(3) ?
    C8 C9 C10 . . 126.1(3) ?
    N1 C9 C10 . . 117.0(3) ?
    C2 C7 C6 . . 116.4(3) ?
    C2 C7 C8 . . 122.6(3) ?
    C6 C7 C8 . . 120.7(3) ?
    C3 C2 C7 . . 122.8(3) ?
    C3 C2 Cl1 . . 118.4(2) ?
    C7 C2 Cl1 . . 118.7(3) ?
    C9 C8 C7 . . 126.2(3) ?
    C9 C8 H8 . . 116.9 ?
    C7 C8 H8 . . 116.9 ?
    C4 C5 C6 . . 118.7(3) ?
    C4 C5 H5 . . 120.7 ?
    C6 C5 H5 . . 120.7 ?
    C5 C4 C3 . . 121.5(3) ?
    C5 C4 Cl2 . . 119.2(3) ?
    C3 C4 Cl2 . . 119.3(3) ?
    C2 C3 C4 . . 118.3(3) ?
    C2 C3 H3 . . 120.8 ?
    C4 C3 H3 . . 120.8 ?
    C5 C6 C7 . . 122.3(3) ?
    C5 C6 H6 . . 118.9 ?
    C7 C6 H6 . . 118.9 ?
    C12 C11 C14 . . 109.0(4) ?
    C12 C11 C13 . . 110.5(4) ?
    C14 C11 C13 . . 107.6(3) ?
    C12 C11 C10 . . 109.3(3) ?
    C14 C11 C10 . . 107.5(3) ?
    C13 C11 C10 . . 112.8(3) ?
    C11 C14 H14A . . 109.5 ?
    C11 C14 H14B . . 109.5 ?
    H14A C14 H14B . . 109.5 ?
    C11 C14 H14C . . 109.5 ?
    H14A C14 H14C . . 109.5 ?
    H14B C14 H14C . . 109.5 ?
    C11 C12 H12A . . 109.5 ?
    C11 C12 H12B . . 109.5 ?
    H12A C12 H12B . . 109.5 ?
    C11 C12 H12C . . 109.5 ?
    H12A C12 H12C . . 109.5 ?
    H12B C12 H12C . . 109.5 ?
    C11 C13 H13A . . 109.5 ?
    C11 C13 H13B . . 109.5 ?
    H13A C13 H13B . . 109.5 ?
    C11 C13 H13C . . 109.5 ?
    H13A C13 H13C . . 109.5 ?
    H13B C13 H13C . . 109.5 ?
    C15 N1 N2 . . 108.3(3) ?
    C15 N1 C9 . . 130.3(3) ?
    N2 N1 C9 . . 121.1(3) ?
    C15 N3 C16 . . 102.4(3) ?
    C16 N2 N1 . . 102.6(3) ?
    N3 C15 N1 . . 111.1(3) ?
    N3 C15 H15 . . 124.4 ?
    N1 C15 H15 . . 124.4 ?
    N2 C16 N3 . . 115.5(4) ?
    N2 C16 H16 . . 122.2 ?
    N3 C16 H16 . . 122.2 ?
loop_
    _geom_torsion_atom_site_label_1
    _geom_torsion_atom_site_label_2
    _geom_torsion_atom_site_label_3
    _geom_torsion_atom_site_label_4
    _geom_torsion_site_symmetry_1
    _geom_torsion_site_symmetry_2
    _geom_torsion_site_symmetry_3
    _geom_torsion_site_symmetry_4
    _geom_torsion
    _geom_torsion_publ_flag
    C18 C17 C22 C21 . . . . 0.2(5) ?
    Cl3 C17 C22 C21 . . . . -178.8(3) ?
    C18 C17 C22 C23 . . . . -175.9(3) ?
    Cl3 C17 C22 C23 . . . . 5.2(5) ?
    C17 C22 C21 C20 . . . . 2.1(5) ?
    C23 C22 C21 C20 . . . . 178.1(3) ?
    C18 C19 C20 C21 . . . . 0.3(6) ?
    Cl4 C19 C20 C21 . . . . 179.9(3) ?
    C22 C21 C20 C19 . . . . -2.4(6) ?
    C20 C19 C18 C17 . . . . 2.0(6) ?
    Cl4 C19 C18 C17 . . . . -177.6(3) ?
    C22 C17 C18 C19 . . . . -2.2(6) ?
    Cl3 C17 C18 C19 . . . . 176.7(3) ?
    C30 N4 C24 C23 . . . . 131.4(4) ?
    N5 N4 C24 C23 . . . . -51.0(4) ?
    C30 N4 C24 C25 . . . . -51.3(5) ?
    N5 N4 C24 C25 . . . . 126.2(3) ?
    C23 C24 C25 O2 . . . . -123.9(3) ?
    N4 C24 C25 O2 . . . . 59.2(3) ?
    C23 C24 C25 C26 . . . . 110.0(4) ?
    N4 C24 C25 C26 . . . . -66.9(3) ?
    C30 N4 N5 C31 . . . . 0.8(4) ?
    C24 N4 N5 C31 . . . . -177.1(3) ?
    C31 N6 C30 N4 . . . . 0.5(4) ?
    N5 N4 C30 N6 . . . . -0.9(4) ?
    C24 N4 C30 N6 . . . . 176.8(3) ?
    O2 C25 C26 C28 . . . . -177.3(3) ?
    C24 C25 C26 C28 . . . . -53.0(4) ?
    O2 C25 C26 C27 . . . . 63.7(3) ?
    C24 C25 C26 C27 . . . . -171.9(3) ?
    O2 C25 C26 C29 . . . . -54.7(4) ?
    C24 C25 C26 C29 . . . . 69.7(4) ?
    N4 C24 C23 C22 . . . . 179.3(3) ?
    C25 C24 C23 C22 . . . . 2.5(6) ?
    C17 C22 C23 C24 . . . . -125.7(4) ?
    C21 C22 C23 C24 . . . . 58.3(5) ?
    N4 N5 C31 N6 . . . . -0.5(5) ?
    C30 N6 C31 N5 . . . . 0.0(5) ?
    O1 C10 C9 C8 . . . . -130.0(3) ?
    C11 C10 C9 C8 . . . . 104.2(4) ?
    O1 C10 C9 N1 . . . . 53.3(3) ?
    C11 C10 C9 N1 . . . . -72.6(3) ?
    C6 C7 C2 C3 . . . . -0.1(5) ?
    C8 C7 C2 C3 . . . . -173.9(3) ?
    C6 C7 C2 Cl1 . . . . 178.9(3) ?
    C8 C7 C2 Cl1 . . . . 5.2(5) ?
    N1 C9 C8 C7 . . . . -173.0(3) ?
    C10 C9 C8 C7 . . . . 10.3(5) ?
    C2 C7 C8 C9 . . . . -129.4(4) ?
    C6 C7 C8 C9 . . . . 57.1(5) ?
    C6 C5 C4 C3 . . . . 0.4(5) ?
    C6 C5 C4 Cl2 . . . . -178.4(3) ?
    C7 C2 C3 C4 . . . . -0.1(5) ?
    Cl1 C2 C3 C4 . . . . -179.1(3) ?
    C5 C4 C3 C2 . . . . -0.1(5) ?
    Cl2 C4 C3 C2 . . . . 178.7(3) ?
    C4 C5 C6 C7 . . . . -0.5(5) ?
    C2 C7 C6 C5 . . . . 0.4(5) ?
    C8 C7 C6 C5 . . . . 174.3(3) ?
    O1 C10 C11 C12 . . . . -177.4(3) ?
    C9 C10 C11 C12 . . . . -50.4(4) ?
    O1 C10 C11 C14 . . . . 64.5(4) ?
    C9 C10 C11 C14 . . . . -168.6(3) ?
    O1 C10 C11 C13 . . . . -54.0(4) ?
    C9 C10 C11 C13 . . . . 72.9(4) ?
    C8 C9 N1 C15 . . . . 148.1(4) ?
    C10 C9 N1 C15 . . . . -34.9(5) ?
    C8 C9 N1 N2 . . . . -25.6(4) ?
    C10 C9 N1 N2 . . . . 151.4(3) ?
    C15 N1 N2 C16 . . . . 1.0(5) ?
    C9 N1 N2 C16 . . . . 176.0(3) ?
    C16 N3 C15 N1 . . . . 0.7(4) ?
    N2 N1 C15 N3 . . . . -1.1(4) ?
    C9 N1 C15 N3 . . . . -175.5(3) ?
    N1 N2 C16 N3 . . . . -0.6(6) ?
    C15 N3 C16 N2 . . . . 0.0(6) ?
loop_
    _geom_hbond_atom_site_label_D
    _geom_hbond_atom_site_label_H
    _geom_hbond_atom_site_label_A
    _geom_hbond_site_symmetry_A
    _geom_hbond_distance_DH
    _geom_hbond_distance_HA
    _geom_hbond_distance_DA
    _geom_hbond_angle_DHA
    O1 H1 N6 2_656 0.82 2.04 2.844(3) 165
    O2 H2 N3 1_545 0.82 2.01 2.812(4) 166
