# Supplementary material for: Diniconazole
Source: Acta Crystallogr Sect E Struct Rep Online. 2010 Nov 24;66(Pt 12):o3278. doi: 10.1107/S160053681004804X (PMC3011443; doi:10.1107/S160053681004804X)
Supplement: Supplementary file 2 [file e-66-o3278-Isup2.hkl]

# 
# h,k,l, Fc-squared, Fo-squared, sigma(Fo-squared) and status flag 
# 
data_I
_shelx_title ' A in P2(1)/n' 
_shelx_refln_list_code          4 
_shelx_F_calc_maximum      324.17 
_exptl_crystal_F_000      1360.00 
_reflns_d_resolution_high  0.8255 
 
loop_ 
 _symmetry_equiv_pos_as_xyz 
 'x, y, z' 
 '-x+1/2, y+1/2, -z+1/2' 
 '-x, -y, -z' 
 'x-1/2, -y-1/2, z-1/2' 
 
_cell_length_a     7.2321 
_cell_length_b    20.2475 
_cell_length_c    22.4487 
_cell_angle_alpha  90.000 
_cell_angle_beta   96.072 
_cell_angle_gamma  90.000 
 
_shelx_F_squared_multiplier     1.000 
 
loop_ 
 _refln_index_h 
 _refln_index_k 
 _refln_index_l 
 _refln_F_squared_calc 
 _refln_F_squared_meas 
 _refln_F_squared_sigma 
 _refln_observed_status 
   2   0   0   105085.06   101925.60   2270.87 o 
   4   0   0     1410.55     1400.76     28.39 o 
   6   0   0      449.63      376.49     18.40 o 
   8   0   0        0.58       18.21      8.98 o 
   1   1   0     9273.50    10117.10     64.58 o 
   2   1   0    96804.54    99205.48    704.91 o 
   3   1   0     2251.09     2590.26     26.42 o 
   4   1   0     2059.36     2059.15     25.14 o 
   5   1   0      312.72      303.61     15.36 o 
   6   1   0       14.61       14.26      5.26 o 
   7   1   0        0.34       -4.49      4.80 o 
   8   1   0        5.41        0.32      5.86 o 
   1   2   0    13780.50    14435.66    103.39 o 
   2   2   0      317.76      319.95      5.78 o 
   3   2   0      806.51      816.83     10.07 o 
   4   2   0     3804.81     3588.34     28.86 o 
   5   2   0        2.78       11.17      4.37 o 
   6   2   0      270.22      277.11     10.51 o 
   7   2   0        4.43       13.07      5.64 o 
   8   2   0        1.29        2.38      6.02 o 
   1   3   0     3229.67     3126.71     21.46 o 
   2   3   0     2806.53     2722.65     25.01 o 
   3   3   0        2.02        0.89      3.19 o 
   4   3   0      558.18      532.87      9.12 o 
   5   3   0       38.17       28.63      4.72 o 
   6   3   0       75.69       91.28      7.45 o 
   7   3   0       43.13       66.29      7.10 o 
   8   3   0       24.98       14.76      6.71 o 
   0   4   0     1214.60     1646.57     22.42 o 
   1   4   0     1096.92      769.55     12.02 o 
   2   4   0      362.74      522.04      7.20 o 
   3   4   0      265.77      232.67      5.75 o 
   4   4   0      139.49      136.71      5.61 o 
   5   4   0       83.53       71.73      5.96 o 
   6   4   0        1.88       -6.84      4.56 o 
   7   4   0       70.89       60.74      7.25 o 
   8   4   0       34.59       31.76      7.92 o 
   1   5   0      363.51      501.72     13.87 o 
   2   5   0     1709.83     1577.22     14.16 o 
   3   5   0     2849.47     2723.68     22.10 o 
   4   5   0      401.16      305.19      8.18 o 
   5   5   0      704.27      706.19     15.63 o 
   6   5   0      235.93      251.37     11.46 o 
   7   5   0       21.31       25.83      6.87 o 
   8   5   0       10.94       16.13      7.03 o 
   0   6   0     7265.46     7125.02     78.55 o 
   1   6   0      513.06      405.93      6.97 o 
   2   6   0        0.51        1.88      2.29 o 
   3   6   0      202.35      275.90      6.92 o 
   4   6   0       17.61       22.95      3.70 o 
   5   6   0      287.87      276.67     10.55 o 
   6   6   0      110.32      127.71      8.84 o 
   7   6   0       39.34       54.92      7.68 o 
   8   6   0       11.76       16.46      6.97 o 
   1   7   0      140.35      114.06      4.33 o 
   2   7   0      433.35      450.95      7.47 o 
   3   7   0     1742.33     1701.36     16.82 o 
   4   7   0      308.01      388.95     13.86 o 
   5   7   0      191.49      186.89      9.23 o 
   6   7   0        4.90       10.33      5.46 o 
   7   7   0       22.59       19.09      6.34 o 
   8   7   0        0.01        2.48      6.93 o 
   0   8   0       42.22        7.04      4.24 o 
   1   8   0       34.89       19.93      2.76 o 
   2   8   0      921.69      929.09     11.21 o 
   3   8   0      385.60      426.53      8.15 o 
   4   8   0      519.11      483.13     10.69 o 
   5   8   0       90.27       77.40      6.97 o 
   6   8   0       99.32      111.38      8.66 o 
   7   8   0        6.56       10.12      6.08 o 
   8   8   0       23.97       30.82      7.60 o 
   1   9   0       61.03       29.01      3.84 o 
   2   9   0      632.21      741.54     11.66 o 
   3   9   0      506.20      457.61     10.46 o 
   4   9   0        0.78        0.37      3.36 o 
   5   9   0      175.49      180.06      8.96 o 
   6   9   0        0.12       14.23      5.46 o 
   7   9   0       12.26       16.75      7.85 o 
   8   9   0        0.04       11.77      8.26 o 
   0  10   0     2742.98     2724.41     45.05 o 
   1  10   0       59.00       35.93      3.55 o 
   2  10   0       33.31       10.47      2.69 o 
   3  10   0      586.41      599.95     10.07 o 
   4  10   0        7.27       10.67      4.12 o 
   5  10   0      139.76      100.14      6.80 o 
   6  10   0      170.62      141.77     11.03 o 
   7  10   0        5.33        7.36      7.36 o 
   1  11   0       10.08        1.21      2.86 o 
   2  11   0      656.05      605.24     11.35 o 
   3  11   0        8.19        1.34      4.04 o 
   4  11   0       40.57       39.06      5.70 o 
   5  11   0      154.34      141.59      8.84 o 
   6  11   0       69.54       87.72     12.02 o 
   7  11   0        2.93        3.92      7.61 o 
   0  12   0      699.77      745.16     14.21 o 
   1  12   0        3.25       -2.36      2.97 o 
   2  12   0     1037.55     1023.28     15.25 o 
   3  12   0        0.87       -3.83      4.52 o 
   4  12   0     1517.44     1397.34     22.75 o 
   5  12   0       24.03       33.87      6.38 o 
   6  12   0        2.50       -6.34      6.57 o 
   7  12   0       41.57       43.95      9.60 o 
   1  13   0      121.66      165.64     10.73 o 
   2  13   0     1605.86     1442.83     19.03 o 
   3  13   0       18.61       35.73      5.05 o 
   4  13   0        2.40        9.19      5.12 o 
   5  13   0       47.95       46.37      7.03 o 
   6  13   0       88.60       96.89     10.60 o 
   7  13   0        0.13       10.19     12.97 o 
   0  14   0      158.83       90.62     13.56 o 
   1  14   0      435.39      353.13     11.78 o 
   2  14   0       15.51       20.29      5.83 o 
   3  14   0      675.12      643.04     13.76 o 
   4  14   0      144.00      149.93     11.44 o 
   5  14   0       22.11       35.30      6.85 o 
   6  14   0       11.07        3.73      8.96 o 
   7  14   0       35.23       36.90     11.22 o 
   1  15   0      209.76      204.78     10.08 o 
   2  15   0       50.25       29.93      6.72 o 
   3  15   0      530.54      506.99     15.04 o 
   4  15   0        0.03        7.33      5.52 o 
   5  15   0      143.04      162.03     10.39 o 
   6  15   0        4.43       17.06      8.12 o 
   0  16   0     2806.06     2944.45     51.98 o 
   1  16   0      236.26      173.65     10.43 o 
   2  16   0      555.39      511.49     15.53 o 
   3  16   0       29.00       13.81      8.13 o 
   4  16   0       14.15       14.82      7.93 o 
   5  16   0        0.85        1.92      7.41 o 
   6  16   0       60.55       58.83     19.08 o 
   1  17   0      168.77      184.70     11.73 o 
   2  17   0       10.50        2.98      8.47 o 
   3  17   0        0.69       -8.25      5.70 o 
   4  17   0      156.37      175.90     12.98 o 
   5  17   0       44.68       47.96      9.78 o 
   6  17   0       11.15       17.87     10.99 o 
   0  18   0     4738.16     4307.47    162.73 o 
   1  18   0       35.05       33.56      7.30 o 
   2  18   0       58.88       60.58      8.30 o 
   3  18   0       13.06        6.83      6.77 o 
   4  18   0       67.47       70.37     10.10 o 
   5  18   0        8.23        4.39      8.39 o 
   1  19   0       10.90        7.88      6.46 o 
   2  19   0      624.47      614.21     18.67 o 
   3  19   0       64.48       98.62      9.47 o 
   4  19   0       17.31       35.14      9.48 o 
   5  19   0       28.64       46.80      9.99 o 
   0  20   0       43.26       34.21     10.99 o 
   1  20   0        1.96        0.05      6.36 o 
   2  20   0       32.32       28.50      7.69 o 
   3  20   0       27.70       48.77      9.79 o 
   4  20   0      166.43      232.48     15.95 o 
   5  20   0        0.48        5.74     13.89 o 
   1  21   0       31.69       28.32      7.92 o 
   2  21   0        0.21       -4.93      7.68 o 
   3  21   0        8.90       25.30      8.07 o 
   4  21   0        6.28        6.89      8.92 o 
   0  22   0       77.03       73.18     21.38 o 
   1  22   0      178.13      195.44     12.74 o 
   2  22   0       62.36       49.66     12.50 o 
   3  22   0       16.64       15.83     11.29 o 
   1  23   0        1.34        1.57      7.60 o 
   2  23   0       83.14      113.76     14.45 o 
   3  23   0      255.41      291.47     24.24 o 
   0  24   0      428.79      476.50     26.28 o 
   1  24   0        6.95        8.17      8.20 o 
  -7   0   1        2.11        0.30      6.81 o 
  -5   0   1      803.30      797.39     23.99 o 
  -3   0   1       67.99       42.51      5.50 o 
  -1   0   1      153.19       43.81      4.17 o 
   1   0   1    23273.18    22739.89    223.60 o 
   3   0   1      391.15      527.66     18.25 o 
   5   0   1     2210.46     2150.79     64.15 o 
   7   0   1       43.28       12.52     12.52 o 
  -8   1   1       28.92       33.43      6.67 o 
  -7   1   1        3.23        6.02      5.14 o 
  -6   1   1       61.74       53.35      6.31 o 
  -5   1   1       55.27       33.31     10.39 o 
  -4   1   1     2506.94     2317.82     26.84 o 
  -3   1   1     2214.23     2258.74     20.29 o 
  -2   1   1    13954.32    14521.49    120.00 o 
  -1   1   1    10993.48    10986.64     78.69 o 
   1   1   1     4316.58     4177.61     32.00 o 
   2   1   1    16363.74    15578.61    111.41 o 
   3   1   1     7565.43     7500.34     60.13 o 
   4   1   1      799.19      758.85     24.24 o 
   5   1   1        0.73       -1.81      4.44 o 
   6   1   1       27.30       24.87      6.13 o 
   7   1   1        7.49       -1.55      5.19 o 
   8   1   1        6.29       11.55      6.01 o 
  -8   2   1       19.18       23.42      6.90 o 
  -7   2   1      130.88      152.40      9.40 o 
  -6   2   1        0.02        6.74      4.91 o 
  -5   2   1      958.88     1007.49     17.40 o 
  -4   2   1      347.44      365.04     16.48 o 
  -3   2   1       83.10      155.28      5.41 o 
  -2   2   1       21.40        6.55      2.22 o 
  -1   2   1       29.45       19.03      1.64 o 
   0   2   1       18.58       20.38      1.85 o 
   1   2   1     1210.72      818.95      8.28 o 
   2   2   1     2505.70     2644.50     19.87 o 
   3   2   1     1580.33     1694.45     17.82 o 
   4   2   1      142.15      173.71      5.78 o 
   5   2   1      359.77      340.65     12.88 o 
   6   2   1        4.47       19.33      5.58 o 
   7   2   1        0.85       -2.34      5.11 o 
   8   2   1        8.53       20.34      6.68 o 
  -8   3   1       28.40       19.02      6.76 o 
  -7   3   1       50.09       70.16      7.62 o 
  -6   3   1      107.26      111.37      9.83 o 
  -5   3   1      531.84      455.66     11.26 o 
  -4   3   1     1168.49     1162.37     13.86 o 
  -3   3   1      685.96      691.70      9.24 o 
  -2   3   1     1521.74     1752.83     15.60 o 
  -1   3   1     6527.18     6277.71     47.80 o 
   0   3   1      977.63     1398.09     15.32 o 
   1   3   1     9275.60     8974.36     53.77 o 
   2   3   1     2676.81     2543.58     19.20 o 
   3   3   1     7501.39     7250.69     48.13 o 
   4   3   1      499.88      511.51      9.28 o 
   5   3   1       51.77       37.18      5.42 o 
   6   3   1      134.61      140.87      8.64 o 
   7   3   1        7.77        8.78      5.57 o 
   8   3   1        3.07       14.94      6.58 o 
  -8   4   1        1.40       12.11      7.27 o 
  -7   4   1       51.75       58.67      7.85 o 
  -6   4   1       55.25       45.55      5.99 o 
  -5   4   1       12.40        5.73      3.90 o 
  -4   4   1      976.05      974.44     12.96 o 
  -3   4   1       89.69      124.78      4.31 o 
  -2   4   1      745.55     1065.05     10.61 o 
  -1   4   1      459.81      285.80      5.26 o 
   0   4   1     7740.08     6972.41     52.22 o 
   1   4   1    11723.97    12915.34     76.30 o 
   2   4   1     4054.78     3864.14     27.07 o 
   3   4   1      111.03      123.77      4.11 o 
   4   4   1      321.44      305.23      9.72 o 
   5   4   1      374.23      361.68     10.42 o 
   6   4   1      268.96      249.17     12.43 o 
   7   4   1       32.85       43.18      6.71 o 
   8   4   1       13.21       45.05      8.40 o 
  -8   5   1       25.79       35.09     10.69 o 
  -7   5   1       31.74       32.22      6.90 o 
  -6   5   1       11.34        7.92      5.46 o 
  -5   5   1       40.00       25.90      5.46 o 
  -4   5   1      344.76      309.42      8.13 o 
  -3   5   1      888.09      858.92     10.54 o 
  -2   5   1     1804.72     1865.12     22.24 o 
  -1   5   1     7769.77     7755.18     52.87 o 
   0   5   1      118.66       78.05      3.78 o 
   1   5   1      199.43      103.83      3.39 o 
   2   5   1     3093.99     2702.14     24.58 o 
   3   5   1     1449.22     1657.63     15.78 o 
   4   5   1      726.92      634.63     11.59 o 
   5   5   1        1.30       -1.75      4.41 o 
   6   5   1      229.44      226.81     11.20 o 
   7   5   1       34.61       60.21      7.82 o 
   8   5   1        5.86       13.10      8.43 o 
  -8   6   1        9.92       18.73      7.30 o 
  -7   6   1       23.40       13.88      7.59 o 
  -6   6   1      116.84      150.12      9.37 o 
  -5   6   1        0.59        0.09      4.41 o 
  -4   6   1      890.94      781.06     16.40 o 
  -3   6   1       51.10       37.32      3.17 o 
  -2   6   1       37.91       59.19      3.16 o 
  -1   6   1        1.29       -0.37      1.93 o 
   0   6   1       78.61       93.48      3.90 o 
   1   6   1    14433.69    16168.02     95.55 o 
   2   6   1     6957.06     7051.97     46.01 o 
   3   6   1      144.89      152.28      5.08 o 
   4   6   1        8.39        6.00      3.52 o 
   5   6   1     1165.84     1026.11     19.02 o 
   6   6   1       20.65       25.79      6.23 o 
   7   6   1        1.16       18.28      6.47 o 
   8   6   1       17.58       29.99      7.66 o 
  -8   7   1        6.50       12.28      7.13 o 
  -7   7   1        1.66       13.05      6.38 o 
  -6   7   1       60.55       45.93      6.97 o 
  -5   7   1      195.27      218.86      9.49 o 
  -4   7   1     1824.28     1713.16     20.18 o 
  -3   7   1       11.30       24.77      3.18 o 
  -2   7   1     1234.16     1181.40     12.24 o 
  -1   7   1      133.29      175.49      5.87 o 
   0   7   1     1089.66     1149.64     21.92 o 
   1   7   1     2291.16     2250.90     17.86 o 
   2   7   1      546.38      411.85      9.82 o 
   3   7   1     5356.93     4997.16     36.21 o 
   4   7   1      709.05      651.38     12.36 o 
   5   7   1       31.99       18.07      5.33 o 
   6   7   1      155.69      141.11      9.32 o 
   7   7   1        0.17        0.67      7.48 o 
   8   7   1        3.19        7.47      6.61 o 
  -8   8   1        6.75        1.37      7.97 o 
  -7   8   1        2.31        6.86      8.58 o 
  -6   8   1       67.95       68.65     10.09 o 
  -5   8   1      227.92      233.44      9.83 o 
  -4   8   1       41.76       65.06      5.03 o 
  -3   8   1     2089.74     1832.39     22.91 o 
  -2   8   1     8544.02     8773.31     62.07 o 
  -1   8   1        1.28       13.70      3.12 o 
   0   8   1    12248.69    11908.37     80.15 o 
   1   8   1     2889.71     3478.66     33.36 o 
   2   8   1       12.85       15.42      3.11 o 
   3   8   1      181.96      172.13      5.98 o 
   4   8   1        0.22        1.80      3.83 o 
   5   8   1      182.53      188.68      9.10 o 
   6   8   1       71.76       94.60      8.32 o 
   7   8   1       12.88       19.35      6.75 o 
   8   8   1       15.44       28.87      7.80 o 
  -8   9   1       25.08       25.01      9.22 o 
  -7   9   1       21.63       14.26      7.83 o 
  -6   9   1      469.77      477.98     22.80 o 
  -5   9   1       45.82       29.19      4.94 o 
  -4   9   1      171.57      176.45      7.02 o 
  -3   9   1      102.09      104.46      4.83 o 
  -2   9   1     1923.60     1678.12     15.95 o 
  -1   9   1      345.07      315.27      7.32 o 
   0   9   1     2528.12     3087.27     30.98 o 
   1   9   1      150.91      213.60      5.75 o 
   2   9   1     2976.30     3336.67     26.36 o 
   3   9   1      110.66      129.99      5.41 o 
   4   9   1      199.68      201.31      8.24 o 
   5   9   1       10.29       12.47      6.17 o 
   6   9   1        0.15       -0.80      4.88 o 
   7   9   1        4.52       15.90      6.40 o 
   8   9   1        3.37       -0.99      8.39 o 
  -7  10   1       23.52       43.55      9.15 o 
  -6  10   1      146.42      143.86     11.20 o 
  -5  10   1      157.15      186.79      9.61 o 
  -4  10   1      364.16      333.26      9.22 o 
  -3  10   1      647.43      621.36     12.21 o 
  -2  10   1     2882.57     2936.48     24.09 o 
  -1  10   1      476.08      385.76      8.32 o 
   0  10   1     2369.06     2331.71     22.24 o 
   1  10   1      418.79      391.69      6.90 o 
   2  10   1       27.42       32.98      3.41 o 
   3  10   1       38.23       54.65      4.59 o 
   4  10   1        0.64        1.21      5.86 o 
   5  10   1        0.59       -1.02      4.33 o 
   6  10   1        2.16        4.72      7.74 o 
   7  10   1        0.54        5.15      8.38 o 
  -7  11   1       13.78       21.09      8.54 o 
  -6  11   1        5.75        9.27      7.18 o 
  -5  11   1      140.70      146.39      9.18 o 
  -4  11   1      916.94      854.73     17.16 o 
  -3  11   1      333.29      357.96      9.66 o 
  -2  11   1     1423.65     1503.20     18.56 o 
  -1  11   1      463.06      453.89      9.23 o 
   0  11   1      517.27      488.79      8.93 o 
   1  11   1      395.83      369.93      6.73 o 
   2  11   1      217.00      164.21      5.54 o 
   3  11   1     1995.77     2005.14     20.23 o 
   4  11   1      505.31      439.69     12.69 o 
   5  11   1        0.31        1.23      5.03 o 
   6  11   1      229.71      267.24     14.45 o 
   7  11   1        8.59       13.41      8.02 o 
  -7  12   1        7.15        8.44      8.18 o 
  -6  12   1        5.39       -0.44      6.78 o 
  -5  12   1       16.69        6.81      5.46 o 
  -4  12   1       11.35        0.93      4.85 o 
  -3  12   1      142.80      177.11      7.61 o 
  -2  12   1      257.13      261.36      9.86 o 
  -1  12   1      108.45      139.29      6.08 o 
   0  12   1        5.83        6.92      3.03 o 
   1  12   1     2645.84     2655.71     45.47 o 
   2  12   1       52.44       78.20      7.31 o 
   3  12   1      356.61      326.23      9.31 o 
   4  12   1       57.21       67.02      6.66 o 
   5  12   1      800.30      806.60     18.35 o 
   6  12   1        1.15       10.27      7.06 o 
   7  12   1        0.01        7.91      7.93 o 
  -7  13   1       82.15       93.08     11.57 o 
  -6  13   1        3.96       -1.15      6.58 o 
  -5  13   1       32.17       30.00      6.61 o 
  -4  13   1        9.10       15.66      5.59 o 
  -3  13   1      193.22      195.07      8.16 o 
  -2  13   1       72.63       51.23      5.18 o 
  -1  13   1     6091.42     6196.45     54.66 o 
   0  13   1       56.25       46.48      5.75 o 
   1  13   1      372.42      367.20     11.64 o 
   2  13   1        2.65       18.48      4.07 o 
   3  13   1      125.61      167.55      7.52 o 
   4  13   1      117.92      168.89      9.42 o 
   5  13   1      102.16      113.66      8.95 o 
   6  13   1      388.91      421.61     17.41 o 
   7  13   1       93.04       93.29     11.20 o 
  -7  14   1       15.99       12.87      8.43 o 
  -6  14   1        1.49        4.23      7.32 o 
  -5  14   1      127.70      137.14      9.45 o 
  -4  14   1        2.55       19.48      5.59 o 
  -3  14   1      692.83      729.43     14.47 o 
  -2  14   1      766.39      807.24     14.49 o 
  -1  14   1        4.73       -3.11      4.70 o 
   0  14   1      135.24      166.21      9.03 o 
   1  14   1      906.46      861.19     17.52 o 
   2  14   1      420.68      427.98     13.15 o 
   3  14   1        7.11       17.05      4.96 o 
   4  14   1      123.78      191.58     10.69 o 
   5  14   1      241.07      270.41     12.26 o 
   6  14   1       16.57        5.27      7.32 o 
   7  14   1       35.14       38.85      9.39 o 
  -6  15   1       40.18       47.54     10.18 o 
  -5  15   1        9.39       16.40      6.36 o 
  -4  15   1      487.82      534.23     15.22 o 
  -3  15   1       66.88       87.66      8.44 o 
  -2  15   1      630.44      688.37     17.92 o 
  -1  15   1       69.28       78.13     12.17 o 
   0  15   1       51.04       38.85      6.46 o 
   1  15   1      324.43      341.14     13.11 o 
   2  15   1     1162.89     1113.92     21.06 o 
   3  15   1     1656.30     1624.81     26.33 o 
   4  15   1      664.48      664.12     16.95 o 
   5  15   1      193.50      219.03     11.59 o 
   6  15   1       46.88       34.50     10.35 o 
  -6  16   1       53.53       62.38      9.88 o 
  -5  16   1      110.42      127.35     11.83 o 
  -4  16   1       16.82       18.39      8.22 o 
  -3  16   1       45.34       51.72      7.92 o 
  -2  16   1     1087.38     1155.61     22.29 o 
  -1  16   1      601.42      624.71     16.32 o 
   0  16   1     1286.13     1293.27     26.11 o 
   1  16   1     1539.49     1507.06     25.20 o 
   2  16   1        5.12        3.21      6.28 o 
   3  16   1      330.78      338.21     13.25 o 
   4  16   1        0.14       -1.21      7.18 o 
   5  16   1      124.65      138.25     12.38 o 
   6  16   1       27.97       58.24     20.34 o 
  -6  17   1        3.16        6.26     10.33 o 
  -5  17   1        0.02      -10.12      6.75 o 
  -4  17   1       17.60       18.29      8.12 o 
  -3  17   1      274.35      269.87     12.94 o 
  -2  17   1       21.50        8.86      9.64 o 
  -1  17   1      274.94      240.73     11.95 o 
   0  17   1      231.35      238.16     11.87 o 
   1  17   1       79.28       98.64      9.12 o 
   2  17   1       86.95       77.47      8.30 o 
   3  17   1        4.05        0.08      5.93 o 
   4  17   1       71.92       36.83     10.74 o 
   5  17   1        3.41        1.03      7.86 o 
   6  17   1        5.68        5.94     18.25 o 
  -5  18   1       18.22       30.19      9.53 o 
  -4  18   1        0.30       14.99      9.01 o 
  -3  18   1       16.31       10.70      6.75 o 
  -2  18   1       49.70       72.56      8.57 o 
  -1  18   1      136.64      156.58     10.87 o 
   0  18   1       18.82        4.27      6.85 o 
   1  18   1      443.09      458.66     15.36 o 
   2  18   1        0.10       -8.47      6.17 o 
   3  18   1       91.97      112.40      9.88 o 
   4  18   1      113.00      132.75     12.33 o 
   5  18   1        8.38        2.56      8.62 o 
  -5  19   1        0.35       13.07      9.22 o 
  -4  19   1       23.32       35.51      9.99 o 
  -3  19   1        0.07        6.53      6.87 o 
  -2  19   1       31.28       20.92      7.23 o 
  -1  19   1        0.28       -1.53      6.54 o 
   0  19   1       30.70       43.70      7.87 o 
   1  19   1      250.01      191.22     11.40 o 
   2  19   1       18.30       15.50      7.37 o 
   3  19   1      208.97      199.80     11.66 o 
   4  19   1        3.30        5.76      8.39 o 
   5  19   1       17.91       47.06     10.20 o 
  -5  20   1        0.22       11.20      9.42 o 
  -4  20   1       29.89       46.60      9.99 o 
  -3  20   1       64.27       55.78      9.79 o 
  -2  20   1       29.10       35.00      7.60 o 
  -1  20   1      163.89      173.79     11.64 o 
   0  20   1       48.41       31.72      7.72 o 
   1  20   1      147.97      163.98     11.06 o 
   2  20   1      154.45      136.60     10.85 o 
   3  20   1       19.52       12.31      7.37 o 
   4  20   1        1.13       -1.62      8.43 o 
  -4  21   1        1.72       -4.87     11.64 o 
  -3  21   1        0.66        6.74      9.79 o 
  -2  21   1        5.76        2.48      7.13 o 
  -1  21   1      273.38      283.67     13.95 o 
   0  21   1        5.28       -2.87      6.59 o 
   1  21   1       98.47      108.32     10.50 o 
   2  21   1       73.56       69.24      9.32 o 
   3  21   1       57.45       47.43      8.75 o 
   4  21   1      110.24      112.33     12.93 o 
  -3  22   1      103.74      132.39     11.56 o 
  -2  22   1       71.47       72.31      9.81 o 
  -1  22   1      159.42      171.87     12.31 o 
   0  22   1       65.40       47.96      9.02 o 
   1  22   1       39.54       34.63      8.59 o 
   2  22   1        4.88       15.98      7.60 o 
   3  22   1       20.40       15.69      8.14 o 
  -3  23   1       30.69       49.34      9.60 o 
  -2  23   1      304.44      315.11     24.09 o 
  -1  23   1        6.62       16.13      7.75 o 
   0  23   1       15.27       22.85      8.19 o 
   1  23   1       24.06        8.56      7.69 o 
   2  23   1       23.35       15.24      8.14 o 
  -1  24   1        2.19       24.57      8.26 o 
   0  24   1      143.26      163.78     12.89 o 
   1  24   1      274.26      253.76     20.02 o 
  -8   0   2        7.14       -5.32      6.82 o 
  -6   0   2       17.58       -3.24      6.98 o 
  -4   0   2     1125.31     1209.51     25.44 o 
  -2   0   2    10521.29    11132.44    114.95 o 
   2   0   2     7923.35     8820.56     93.36 o 
   4   0   2      859.45      879.82     22.42 o 
   6   0   2     1218.01     1241.61     32.03 o 
   8   0   2       27.72       24.59      9.73 o 
  -8   1   2       47.76       65.72      8.48 o 
  -7   1   2       32.12       38.05      8.39 o 
  -6   1   2       10.80       -3.26      4.59 o 
  -5   1   2        3.07        4.92      4.29 o 
  -4   1   2      189.75      141.77      5.73 o 
  -3   1   2     1774.96     2018.77     18.94 o 
  -2   1   2      562.27      518.14      8.90 o 
  -1   1   2     2045.78     1826.62     14.36 o 
   1   1   2     1492.31     1287.23     10.95 o 
   2   1   2      322.61      354.61      6.44 o 
   3   1   2     1119.79     1057.86     16.31 o 
   4   1   2     8861.47     8662.16    111.74 o 
   5   1   2      247.56      251.41     10.12 o 
   6   1   2      319.39      323.90     11.26 o 
   7   1   2       67.62       78.41      7.87 o 
   8   1   2       25.12       32.23      6.79 o 
  -8   2   2       27.50       29.51      7.69 o 
  -7   2   2        0.32        2.40      5.17 o 
  -6   2   2      456.71      455.68     12.86 o 
  -5   2   2      979.07      978.00     16.39 o 
  -4   2   2     1099.24     1163.65     13.68 o 
  -3   2   2     1754.53     1551.63     16.09 o 
  -2   2   2      271.48      180.33      5.23 o 
  -1   2   2    10589.26    10897.98     64.35 o 
   0   2   2       76.47       19.62      1.56 o 
   1   2   2      507.30      592.78      6.84 o 
   2   2   2    60343.18    62180.93    439.22 o 
   3   2   2     1750.78     1884.20     17.23 o 
   4   2   2     1197.28     1171.52     14.03 o 
   5   2   2      315.19      314.31      9.87 o 
   6   2   2      165.85      144.64      8.73 o 
   7   2   2       35.60       41.53      6.85 o 
   8   2   2       56.59       44.74      7.92 o 
  -8   3   2        2.65        7.97      6.20 o 
  -7   3   2       38.53       30.69      6.46 o 
  -6   3   2        7.65        4.43      4.69 o 
  -5   3   2      255.83      299.98     10.27 o 
  -4   3   2        0.66       -3.58      2.38 o 
  -3   3   2     1040.53      840.79     11.43 o 
  -2   3   2      825.11     1101.06     10.44 o 
  -1   3   2     1490.71     2135.91     24.80 o 
   0   3   2    14589.04    16153.89    113.75 o 
   1   3   2    43095.80    46615.40    363.17 o 
   2   3   2     9593.29     9522.06     69.27 o 
   3   3   2        9.64       17.99      3.19 o 
   4   3   2     5503.56     5163.32     55.67 o 
   5   3   2       12.56        1.91      4.46 o 
   6   3   2        3.76       16.99      5.64 o 
   7   3   2       39.41       32.59      6.43 o 
   8   3   2       34.84       26.53      7.06 o 
  -8   4   2        0.01        5.29      6.61 o 
  -7   4   2        0.75        1.86      5.98 o 
  -6   4   2       42.71       44.27      6.04 o 
  -5   4   2       20.30       20.02      6.86 o 
  -4   4   2       52.07       46.23      3.61 o 
  -3   4   2      651.39      650.50      8.74 o 
  -2   4   2       63.74       29.37      3.97 o 
  -1   4   2    30032.76    30380.67    191.02 o 
   0   4   2    22457.89    22672.02    142.32 o 
   1   4   2        8.99       21.44      2.87 o 
   2   4   2      146.97      279.42      6.06 o 
   3   4   2     8861.90     9004.44     64.49 o 
   4   4   2     3641.11     3570.24     30.81 o 
   5   4   2      945.87      869.53     15.63 o 
   6   4   2      454.79      429.94     15.46 o 
   7   4   2        0.20       -7.12      5.59 o 
   8   4   2       14.32       23.49      7.49 o 
  -8   5   2       38.95       28.42      8.28 o 
  -7   5   2      116.49      123.95      9.79 o 
  -6   5   2        7.94       17.74      5.51 o 
  -5   5   2        0.00       -1.60      3.85 o 
  -4   5   2       42.63       21.33      3.36 o 
  -3   5   2     3293.68     3043.41     29.30 o 
  -2   5   2     3071.07     2767.77     21.10 o 
  -1   5   2    13446.15    14047.92     91.24 o 
   0   5   2     1515.37     1229.78     14.60 o 
   1   5   2     1697.10     1762.57     14.19 o 
   2   5   2      976.13     1414.17     13.42 o 
   3   5   2        0.71        0.85      2.23 o 
   4   5   2       95.07      118.78      9.94 o 
   5   5   2      160.78      180.77      9.34 o 
   6   5   2       71.44       60.58      8.43 o 
   7   5   2       10.74       15.20      6.34 o 
   8   5   2        3.74       -1.86      6.68 o 
  -8   6   2        0.74        4.06      6.68 o 
  -7   6   2       56.42       70.85      8.41 o 
  -6   6   2       80.12       72.75      7.27 o 
  -5   6   2      517.83      509.54     13.15 o 
  -4   6   2       83.44       65.94      4.78 o 
  -3   6   2      685.30      661.15     12.28 o 
  -2   6   2      156.06      230.08      5.75 o 
  -1   6   2      143.52      189.23      5.11 o 
   0   6   2      445.79      514.73      8.72 o 
   1   6   2     3968.96     3536.58     24.93 o 
   2   6   2     2194.51     1921.45     24.88 o 
   3   6   2      355.71      308.38      7.85 o 
   4   6   2      134.17      142.19      6.65 o 
   5   6   2       37.81       44.34      6.38 o 
   6   6   2       45.65       37.23      6.90 o 
   7   6   2        2.68        6.16      6.78 o 
   8   6   2        2.04       10.18      8.73 o 
  -8   7   2        0.01        6.13      7.08 o 
  -7   7   2       34.17       41.87      9.03 o 
  -6   7   2       59.50       45.88      6.75 o 
  -5   7   2       69.75       70.01     10.57 o 
  -4   7   2      804.74      780.43     13.02 o 
  -3   7   2       53.23       41.68      3.86 o 
  -2   7   2     2871.65     2671.81     21.36 o 
  -1   7   2      115.37      181.87      6.19 o 
   0   7   2     3061.34     2551.30     25.15 o 
   1   7   2      194.76      200.98      7.02 o 
   2   7   2       21.31        6.74      2.55 o 
   3   7   2       96.40       73.90      4.59 o 
   4   7   2      297.96      311.28      9.03 o 
   5   7   2        6.35        6.63      4.81 o 
   6   7   2        4.97        6.23      5.46 o 
   7   7   2        0.67        1.28      5.73 o 
   8   7   2        6.57        4.89      7.43 o 
  -8   8   2        3.09       13.63      8.62 o 
  -7   8   2        0.12        5.36      6.62 o 
  -6   8   2       82.71       81.25      7.63 o 
  -5   8   2       96.54       70.80      6.87 o 
  -4   8   2      482.06      519.54     10.93 o 
  -3   8   2      167.49      189.01      5.85 o 
  -2   8   2      173.36      125.39      4.35 o 
  -1   8   2      126.97      155.29      5.32 o 
   0   8   2       29.06       22.16      6.70 o 
   1   8   2       16.90       22.59      2.88 o 
   2   8   2       17.37       34.50      3.27 o 
   3   8   2      245.29      261.23      6.86 o 
   4   8   2        7.17        1.13      3.72 o 
   5   8   2      124.22      111.98      8.88 o 
   6   8   2        0.70        7.91      5.64 o 
   7   8   2        1.59       -2.90      8.58 o 
   8   8   2        7.27       10.39      7.10 o 
  -8   9   2        1.74       -2.42      8.02 o 
  -7   9   2       19.06       13.41      7.51 o 
  -6   9   2       16.50       10.03      5.29 o 
  -5   9   2     1224.47     1182.29     18.11 o 
  -4   9   2       32.65       41.98      4.49 o 
  -3   9   2      221.21      198.50      6.06 o 
  -2   9   2     1112.42     1177.55     12.79 o 
  -1   9   2     2003.67     1969.86     19.92 o 
   0   9   2     3994.95     4203.19     37.02 o 
   1   9   2     5017.26     4838.31     33.99 o 
   2   9   2     2878.36     3050.07     24.98 o 
   3   9   2     3595.16     3679.15     29.88 o 
   4   9   2       92.65       91.03      6.15 o 
   5   9   2      134.77      133.59      8.47 o 
   6   9   2        3.73       13.57      9.03 o 
   7   9   2        1.57        5.62      5.98 o 
   8   9   2        0.42        7.25      8.22 o 
  -7  10   2        2.99        1.90      6.82 o 
  -6  10   2        2.97        3.09      6.57 o 
  -5  10   2      326.63      251.11     10.76 o 
  -4  10   2        0.11        4.12      3.51 o 
  -3  10   2     1808.47     1826.70     18.48 o 
  -2  10   2      808.17      867.34     10.63 o 
  -1  10   2      722.32      797.37     11.98 o 
   0  10   2      719.71      919.85     12.58 o 
   1  10   2     2257.96     2495.28     20.76 o 
   2  10   2        6.90       18.46      3.25 o 
   3  10   2        2.29        1.26      3.01 o 
   4  10   2        0.40        4.12      3.88 o 
   5  10   2       95.17       89.63      7.55 o 
   6  10   2       48.15       60.18      8.82 o 
   7  10   2       13.05       11.90      8.01 o 
  -7  11   2       85.90       82.51     11.03 o 
  -6  11   2        4.15        3.19      6.35 o 
  -5  11   2        3.92        3.49      4.93 o 
  -4  11   2        0.41        0.78      4.25 o 
  -3  11   2     1363.97     1356.48     18.41 o 
  -2  11   2      116.54      118.65      5.95 o 
  -1  11   2    11074.71    11286.20     79.92 o 
   0  11   2     1310.52     1304.25     15.56 o 
   1  11   2     2458.48     2750.29     22.69 o 
   2  11   2        7.77       14.10      3.04 o 
   3  11   2      168.15      173.46      6.69 o 
   4  11   2      370.70      357.00     12.01 o 
   5  11   2        4.16       11.77      5.70 o 
   6  11   2       86.19      104.76     10.20 o 
   7  11   2       25.22       28.69      8.62 o 
  -7  12   2        3.59        7.43      7.76 o 
  -6  12   2      144.81      118.37     11.68 o 
  -5  12   2        1.07        5.50      5.08 o 
  -4  12   2       68.76       73.92      7.83 o 
  -3  12   2      151.07      133.99      7.09 o 
  -2  12   2       30.10       34.17      5.50 o 
  -1  12   2      197.00      203.02      7.05 o 
   0  12   2       19.41        7.10      3.05 o 
   1  12   2        2.67        7.63      3.04 o 
   2  12   2     1560.45     1524.07     19.10 o 
   3  12   2      107.48      104.01      8.57 o 
   4  12   2      155.61      162.78      8.98 o 
   5  12   2        6.99        3.56      5.91 o 
   6  12   2      107.77       77.04      9.64 o 
   7  12   2        0.02       -5.95      7.32 o 
  -7  13   2       13.29       13.60     10.83 o 
  -6  13   2       60.53       75.04      9.99 o 
  -5  13   2       10.86       14.48      5.79 o 
  -4  13   2       58.75       50.09      6.87 o 
  -3  13   2      223.17      198.02     11.98 o 
  -2  13   2        4.49        3.70      4.23 o 
  -1  13   2      885.12      848.37     13.89 o 
   0  13   2      301.66      339.96     10.98 o 
   1  13   2        1.11        1.26      4.25 o 
   2  13   2      148.28      123.78      6.31 o 
   3  13   2        9.52        6.23      3.94 o 
   4  13   2      497.66      434.16     13.32 o 
   5  13   2       11.10        9.07      6.01 o 
   6  13   2        5.08       25.13      8.18 o 
   7  13   2        0.95       10.86      8.39 o 
  -7  14   2       17.93        4.32      8.39 o 
  -6  14   2        3.28        2.12      7.36 o 
  -5  14   2        9.53        5.25      5.38 o 
  -4  14   2       21.01       11.35      5.23 o 
  -3  14   2        0.98       -1.15      4.89 o 
  -2  14   2      232.94      214.95     12.41 o 
  -1  14   2     1319.84     1161.53     20.42 o 
   0  14   2        3.45       10.58      5.23 o 
   1  14   2       24.33        7.60      6.47 o 
   2  14   2      713.64      707.25     17.32 o 
   3  14   2      398.35      387.09     10.85 o 
   4  14   2       82.30       70.42      7.39 o 
   5  14   2      184.58      193.60     12.50 o 
   6  14   2       28.40       33.57      8.26 o 
   7  14   2        0.07       -9.07      7.51 o 
  -6  15   2        6.34       25.92      8.29 o 
  -5  15   2      102.94      133.61      9.77 o 
  -4  15   2        8.51       14.48      5.82 o 
  -3  15   2      370.51      314.50     18.82 o 
  -2  15   2      687.60      582.46     15.64 o 
  -1  15   2      563.35      510.80     14.44 o 
   0  15   2     1170.62     1077.45     20.51 o 
   1  15   2      941.09      889.38     20.59 o 
   2  15   2      115.55      125.79     11.02 o 
   3  15   2      147.69      160.48      9.72 o 
   4  15   2        5.19       12.98      7.54 o 
   5  15   2       39.24       16.69      8.58 o 
   6  15   2        0.68        3.59      7.32 o 
  -6  16   2        0.46       -1.97      7.68 o 
  -5  16   2      349.97      359.28     14.04 o 
  -4  16   2      170.30      165.24     13.18 o 
  -3  16   2       87.16       92.87      8.92 o 
  -2  16   2      674.85      622.12     18.82 o 
  -1  16   2     1934.90     1716.66     39.69 o 
   0  16   2       87.92       72.15      8.36 o 
   1  16   2      545.14      476.46     15.81 o 
   2  16   2        1.97       -4.48      5.44 o 
   3  16   2      107.02      107.48      8.89 o 
   4  16   2        1.40       10.50      8.26 o 
   5  16   2        0.38        9.32      8.59 o 
   6  16   2        1.53       -8.64      9.20 o 
  -6  17   2        5.79        1.01     10.52 o 
  -5  17   2       19.41       12.67     12.75 o 
  -4  17   2        2.03        3.39      7.57 o 
  -3  17   2       51.47       35.50      7.77 o 
  -2  17   2        1.24       -5.96      6.44 o 
  -1  17   2      457.42      494.44     15.69 o 
   0  17   2      135.40      145.83     10.15 o 
   1  17   2     1668.33     1545.82     26.21 o 
   2  17   2      269.18      252.59     12.28 o 
   3  17   2      348.00      298.45     12.76 o 
   4  17   2        2.36        2.57      9.23 o 
   5  17   2       13.95       34.59      9.48 o 
   6  17   2        0.11       -6.30      9.94 o 
  -5  18   2        0.16       19.29      9.22 o 
  -4  18   2        1.06        0.71     11.14 o 
  -3  18   2        0.00        3.17      6.44 o 
  -2  18   2      361.89      334.55     13.69 o 
  -1  18   2        0.02       14.21      7.03 o 
   0  18   2      237.20      244.82     12.37 o 
   1  18   2       16.71        4.75      6.28 o 
   2  18   2       61.45       93.79     11.02 o 
   3  18   2        0.67       24.74      8.16 o 
   4  18   2        0.52       -3.46      7.54 o 
   5  18   2        1.33       -5.74      8.22 o 
  -5  19   2        5.38        3.06      7.78 o 
  -4  19   2        2.01        6.92     11.64 o 
  -3  19   2      155.80      160.47     18.32 o 
  -2  19   2      108.61      116.77     10.04 o 
  -1  19   2      128.86       93.49      9.22 o 
   0  19   2      261.60      271.85     12.90 o 
   1  19   2      144.11      174.54     13.40 o 
   2  19   2       66.25       52.29      8.51 o 
   3  19   2      135.05      161.46     11.08 o 
   4  19   2        7.32        0.03      8.02 o 
   5  19   2        5.61        0.37      8.92 o 
  -5  20   2       77.16       91.56     21.34 o 
  -4  20   2       17.26       18.34     16.58 o 
  -3  20   2      280.03      305.06     14.87 o 
  -2  20   2       43.07       31.74      7.92 o 
  -1  20   2       53.36       68.32      9.11 o 
   0  20   2        4.34       15.79      7.50 o 
   1  20   2      182.21      192.31     11.62 o 
   2  20   2      154.18      191.38     11.95 o 
   3  20   2       48.84       59.67      8.96 o 
   4  20   2        0.03      -11.63      7.93 o 
  -4  21   2      101.76      123.00     41.04 o 
  -3  21   2       74.33      112.72     10.53 o 
  -2  21   2      148.96      120.96     10.86 o 
  -1  21   2      541.03      538.29     17.68 o 
   0  21   2      299.20      290.24     14.32 o 
   1  21   2       31.52       23.46     12.20 o 
   2  21   2        1.00        3.86      7.09 o 
   3  21   2        5.97       13.78     11.14 o 
   4  21   2        1.83        2.07      9.34 o 
  -3  22   2        0.78        0.56      7.33 o 
  -2  22   2       33.90       42.15      9.02 o 
  -1  22   2      353.37      392.04     16.11 o 
   0  22   2      116.56       97.23     10.09 o 
   1  22   2      105.81      108.31     10.58 o 
   2  22   2       21.49       30.42      8.38 o 
   3  22   2       58.56       56.63     13.55 o 
  -3  23   2       17.21       20.57      8.47 o 
  -2  23   2       50.41       53.28      9.45 o 
  -1  23   2        0.11       25.56      8.45 o 
   0  23   2       18.68       36.61     10.12 o 
   1  23   2       23.05       30.45     11.29 o 
   2  23   2       20.82       40.23      8.82 o 
  -1  24   2        3.92        6.49      8.14 o 
   0  24   2       38.56       27.62      9.33 o 
   1  24   2       43.77       60.61      9.97 o 
  -7   0   3       16.40       13.16     10.72 o 
  -5   0   3      295.60      310.37     14.75 o 
  -3   0   3     1924.57     1879.94     26.36 o 
  -1   0   3    16655.77    19657.12    160.67 o 
   1   0   3      501.94      497.18     10.43 o 
   3   0   3       93.62      126.06      5.54 o 
   5   0   3      824.77      840.47     23.90 o 
   7   0   3       34.62       99.10     18.78 o 
  -8   1   3        1.75       -3.05      7.38 o 
  -7   1   3        9.52       10.08      5.49 o 
  -6   1   3      243.83      233.03      9.95 o 
  -5   1   3      193.34      278.76      9.89 o 
  -4   1   3      331.16      206.06      6.93 o 
  -3   1   3      154.51      186.67      4.46 o 
  -2   1   3     9083.29     8666.84     53.84 o 
  -1   1   3     2807.69     3038.40     20.65 o 
   0   1   3     2280.93     2606.60     25.28 o 
   1   1   3     1680.34     1748.92     14.55 o 
   2   1   3     7879.55     8129.34     50.45 o 
   3   1   3      632.75      643.36     11.60 o 
   4   1   3      953.98      816.23     14.76 o 
   5   1   3        5.93        3.23      4.89 o 
   6   1   3      167.76      188.20     15.60 o 
   7   1   3        1.43       -1.70      5.39 o 
   8   1   3        7.43       13.66      6.30 o 
  -8   2   3        3.16        9.45      6.41 o 
  -7   2   3       21.77       27.92      6.24 o 
  -6   2   3        0.02       -3.87      4.40 o 
  -5   2   3       52.94       36.50      4.84 o 
  -4   2   3      111.49       94.63      5.36 o 
  -3   2   3     2188.12     2037.49     16.20 o 
  -2   2   3    10246.57    10033.27     56.85 o 
  -1   2   3     2715.70     2539.67     17.79 o 
   0   2   3     2174.62     2557.17     19.15 o 
   1   2   3      552.28     1027.60     10.59 o 
   2   2   3     3239.52     3059.59     20.49 o 
   3   2   3      670.81      758.14     10.10 o 
   4   2   3     2091.53     2021.83     19.82 o 
   5   2   3      343.71      390.45     11.15 o 
   6   2   3       11.04       -4.41      5.47 o 
   7   2   3      115.77      102.51      8.65 o 
   8   2   3        7.97       13.06      7.77 o 
  -8   3   3        4.77        6.75      6.27 o 
  -7   3   3       64.14       75.22      7.46 o 
  -6   3   3       36.31       24.13      5.38 o 
  -5   3   3        1.55        0.16      3.59 o 
  -4   3   3     1172.36      994.15     10.96 o 
  -3   3   3      621.39      669.74      8.15 o 
  -2   3   3     1159.90      886.27      9.39 o 
  -1   3   3        7.27       18.33      1.79 o 
   0   3   3     3216.39     3641.14     25.46 o 
   1   3   3     5348.06     5925.09     37.14 o 
   2   3   3      970.46      871.70     13.76 o 
   3   3   3     1054.84     1068.66     22.47 o 
   4   3   3     3609.36     3546.17     29.34 o 
   5   3   3      480.38      446.92     11.79 o 
   6   3   3     1312.92     1218.74     20.49 o 
   7   3   3        2.98        1.26      5.40 o 
   8   3   3       24.03       40.92      7.64 o 
  -8   4   3        0.31        4.46      6.90 o 
  -7   4   3        0.74       -5.14      5.29 o 
  -6   4   3       51.46       52.14      6.20 o 
  -5   4   3      319.12      298.27      9.36 o 
  -4   4   3      852.64      786.75     10.33 o 
  -3   4   3     3132.04     3248.10     25.05 o 
  -2   4   3       95.12       85.23      3.47 o 
  -1   4   3      262.36      497.20      6.14 o 
   0   4   3     5900.01     5752.90     39.08 o 
   1   4   3     1773.85     1781.30     16.61 o 
   2   4   3     2390.64     2368.46     20.89 o 
   3   4   3     1375.53     1499.39     14.94 o 
   4   4   3      193.43      219.90      7.34 o 
   5   4   3       64.49      101.62      7.55 o 
   6   4   3       52.85       66.08     11.02 o 
   7   4   3       19.75       24.47      6.85 o 
   8   4   3       19.25       11.11      7.27 o 
  -8   5   3        0.28        3.95      6.77 o 
  -7   5   3       49.78       50.82      7.82 o 
  -6   5   3      139.11      118.66      8.59 o 
  -5   5   3      236.37      240.67      9.49 o 
  -4   5   3      394.13      395.94      9.79 o 
  -3   5   3     1799.42     1508.83     16.16 o 
  -2   5   3     1204.47     1263.45     12.19 o 
  -1   5   3     4387.14     4158.88     31.28 o 
   0   5   3      722.11      785.54      9.15 o 
   1   5   3      605.11      677.19      7.96 o 
   2   5   3     3055.19     3332.35     24.85 o 
   3   5   3      747.16      763.93     10.25 o 
   4   5   3      159.01      174.89      7.11 o 
   5   5   3     1874.04     1723.55     25.74 o 
   6   5   3        3.93       -2.41      5.70 o 
   7   5   3       33.92       37.94      7.42 o 
   8   5   3        0.96       11.94      7.55 o 
  -8   6   3       89.33       94.12      9.97 o 
  -7   6   3      130.88      120.19      9.87 o 
  -6   6   3      196.17      208.71     10.68 o 
  -5   6   3      143.71      150.76      8.28 o 
  -4   6   3      147.78      156.39      5.62 o 
  -3   6   3      883.50      822.38     10.71 o 
  -2   6   3       19.94       14.57      2.26 o 
  -1   6   3      370.08      496.15     16.21 o 
   0   6   3      169.30      264.70     10.84 o 
   1   6   3     1264.31     1508.04     13.46 o 
   2   6   3      228.68      123.12      4.73 o 
   3   6   3       33.73       50.67      3.63 o 
   4   6   3       16.72       10.08      3.99 o 
   5   6   3      149.75      173.97      9.34 o 
   6   6   3      212.37      219.30     11.19 o 
   7   6   3      183.27      185.04     14.27 o 
   8   6   3        0.18        6.22      7.03 o 
  -8   7   3        7.04        5.81      6.54 o 
  -7   7   3       52.07       73.37      8.18 o 
  -6   7   3       15.66       31.14      6.10 o 
  -5   7   3        0.03        1.75      4.00 o 
  -4   7   3      586.59      571.14      9.99 o 
  -3   7   3      686.28      729.67     10.21 o 
  -2   7   3      431.33      496.00     13.45 o 
  -1   7   3     5076.36     4868.45     37.30 o 
   0   7   3      525.46      466.49      7.83 o 
   1   7   3     1066.17     1142.09     23.98 o 
   2   7   3      406.29      403.07      7.39 o 
   3   7   3      409.61      366.40      7.72 o 
   4   7   3      254.42      265.22      8.64 o 
   5   7   3      150.73      114.74      8.13 o 
   6   7   3        3.09       11.57      5.82 o 
   7   7   3        2.77       13.79      6.34 o 
   8   7   3        6.79       16.20      7.54 o 
  -8   8   3        4.29        0.63      8.22 o 
  -7   8   3        2.70       14.16      6.23 o 
  -6   8   3        0.01        5.44      5.29 o 
  -5   8   3        0.08       -2.55      3.51 o 
  -4   8   3      202.69      204.24      6.60 o 
  -3   8   3      484.43      501.41      8.74 o 
  -2   8   3     4479.76     4430.24     32.10 o 
  -1   8   3      616.83      745.39     10.89 o 
   0   8   3     1851.63     1972.23     18.91 o 
   1   8   3     1372.30     1891.58     16.54 o 
   2   8   3       54.25       85.62      5.29 o 
   3   8   3        0.14       -0.08      3.10 o 
   4   8   3      391.13      388.81     10.30 o 
   5   8   3        0.87       -2.97      4.73 o 
   6   8   3      123.86      145.71      9.75 o 
   7   8   3        0.21       -0.82      5.82 o 
   8   8   3        1.34       19.69      8.57 o 
  -8   9   3        1.04        6.30      8.54 o 
  -7   9   3       13.89        8.13      7.78 o 
  -6   9   3       89.02       97.92      8.44 o 
  -5   9   3       55.86       64.90      5.89 o 
  -4   9   3       65.46       65.10      4.56 o 
  -3   9   3      188.29      239.57      6.56 o 
  -2   9   3     7653.20     7476.28     50.04 o 
  -1   9   3     1198.11     1509.15     17.09 o 
   0   9   3    10447.48    10842.15    112.34 o 
   1   9   3       95.85      126.65      4.50 o 
   2   9   3     1493.25     1488.96     15.57 o 
   3   9   3       28.66       39.19      4.29 o 
   4   9   3      886.26      831.01     14.95 o 
   5   9   3        0.40        9.24      5.46 o 
   6   9   3       32.79       16.39      5.82 o 
   7   9   3        6.62        1.47      5.98 o 
  -7  10   3       38.50       47.24      9.66 o 
  -6  10   3      207.98      191.75     12.65 o 
  -5  10   3      107.74      153.96      8.84 o 
  -4  10   3     1213.51     1338.52     22.80 o 
  -3  10   3      132.03      134.25      5.68 o 
  -2  10   3     1259.85     1332.14     13.90 o 
  -1  10   3      582.82      405.06     11.61 o 
   0  10   3     4221.47     4331.73     35.52 o 
   1  10   3      663.15      731.85      9.75 o 
   2  10   3     1923.91     1872.01     22.24 o 
   3  10   3      225.64      206.33      6.69 o 
   4  10   3       76.80       72.11      6.66 o 
   5  10   3       81.77       73.74      7.16 o 
   6  10   3      110.36      112.11      8.73 o 
   7  10   3        9.20       14.26      8.22 o 
  -7  11   3       26.47       21.57      8.22 o 
  -6  11   3      183.09      198.62     13.01 o 
  -5  11   3       74.29       69.89      7.27 o 
  -4  11   3      231.50      256.97     10.27 o 
  -3  11   3        5.89       10.81      3.83 o 
  -2  11   3       69.22       99.44      5.67 o 
  -1  11   3      428.21      414.97     10.14 o 
   0  11   3      106.95      138.49      5.69 o 
   1  11   3       65.27       86.70      4.10 o 
   2  11   3      438.15      444.99      8.80 o 
   3  11   3       82.10       86.51      5.17 o 
   4  11   3       56.58       61.04      7.98 o 
   5  11   3       13.86       36.74      7.41 o 
   6  11   3        3.43        4.78      6.57 o 
   7  11   3       20.60       39.93      9.42 o 
  -7  12   3        0.42        2.11      7.61 o 
  -6  12   3        2.79        2.24      6.81 o 
  -5  12   3        0.07       -1.55      4.62 o 
  -4  12   3        2.43       -0.73      4.55 o 
  -3  12   3      141.31      195.68      7.95 o 
  -2  12   3      413.85      406.15     10.06 o 
  -1  12   3       32.65       25.15      3.83 o 
   0  12   3     1383.14     1353.42     19.03 o 
   1  12   3      519.86      467.21      8.08 o 
   2  12   3      907.44      821.69     13.41 o 
   3  12   3       60.44       62.98      5.40 o 
   4  12   3       88.32       87.46      7.53 o 
   5  12   3      123.41      138.06      9.30 o 
   6  12   3        1.59        7.13      7.18 o 
   7  12   3      170.77      196.97     14.96 o 
  -7  13   3       10.32       11.03      8.50 o 
  -6  13   3       81.12       78.85     10.03 o 
  -5  13   3       37.00       37.44      9.79 o 
  -4  13   3      194.04      203.04     10.01 o 
  -3  13   3      880.24      853.67     15.43 o 
  -2  13   3      134.88      196.96     10.20 o 
  -1  13   3     1837.74     1812.25     21.46 o 
   0  13   3       17.65       29.50      5.38 o 
   1  13   3       67.67       60.74      7.70 o 
   2  13   3       15.52       16.83      3.86 o 
   3  13   3       82.32       95.83      6.35 o 
   4  13   3       19.92       43.68      6.70 o 
   5  13   3      442.72      502.14     15.16 o 
   6  13   3       68.02       89.72     10.63 o 
   7  13   3        0.04        7.73     11.47 o 
  -7  14   3       48.33       55.84     10.43 o 
  -6  14   3        7.87       33.30      8.73 o 
  -5  14   3        1.54        1.43      5.41 o 
  -4  14   3      387.74      339.12     12.15 o 
  -3  14   3       16.61       12.43      5.06 o 
  -2  14   3      144.54      114.50      9.57 o 
  -1  14   3      417.52      403.73     12.53 o 
   0  14   3      897.95      970.44     18.65 o 
   1  14   3      876.95      918.60     18.09 o 
   2  14   3      893.97      968.13     18.73 o 
   3  14   3      791.14      832.68     15.45 o 
   4  14   3        8.41        3.04      5.42 o 
   5  14   3        8.39        9.68      6.06 o 
   6  14   3        0.10        0.86      6.81 o 
  -6  15   3        7.85       16.03      7.97 o 
  -5  15   3      161.28      166.77     10.52 o 
  -4  15   3      174.97      152.34      9.61 o 
  -3  15   3       15.81        6.72      4.93 o 
  -2  15   3       94.16      121.40      9.03 o 
  -1  15   3        1.08       -0.69      5.01 o 
   0  15   3      808.84      786.78     17.26 o 
   1  15   3      435.76      431.40     13.65 o 
   2  15   3      207.63      225.20     13.10 o 
   3  15   3       99.02      111.75      8.89 o 
   4  15   3        0.15       19.40      8.06 o 
   5  15   3       21.44       22.61      7.53 o 
   6  15   3        0.61       15.74      8.39 o 
  -6  16   3       99.53      105.42     13.75 o 
  -5  16   3       44.92       70.46     12.06 o 
  -4  16   3      253.68      270.83     14.82 o 
  -3  16   3      196.09      209.51     11.44 o 
  -2  16   3      300.71      281.23     12.47 o 
  -1  16   3     1592.44     1633.92     27.55 o 
   0  16   3      824.10      905.36     19.35 o 
   1  16   3        0.66       -6.83      5.52 o 
   2  16   3        0.69       -5.32      5.50 o 
   3  16   3      318.77      281.19     12.24 o 
   4  16   3      173.71      183.21     13.31 o 
   5  16   3      117.67      127.64     12.11 o 
   6  16   3        0.11      -12.43     10.95 o 
  -6  17   3       11.45       16.94     10.68 o 
  -5  17   3      128.31      138.16     12.01 o 
  -4  17   3      284.39      295.96     15.45 o 
  -3  17   3       47.93       35.27      7.73 o 
  -2  17   3     1636.10     1719.91     28.46 o 
  -1  17   3       90.63      125.47      9.54 o 
   0  17   3       38.65       24.10      7.07 o 
   1  17   3       68.35       65.39      9.79 o 
   2  17   3     1068.92     1055.60     21.84 o 
   3  17   3       94.08       74.82      8.26 o 
   4  17   3      248.65      261.69     15.11 o 
   5  17   3        6.13        1.18     10.85 o 
   6  17   3        0.75      -13.56     14.60 o 
  -5  18   3       62.81      100.79     11.83 o 
  -4  18   3      278.88      282.70     15.81 o 
  -3  18   3      229.98      254.75     12.80 o 
  -2  18   3        3.52        8.86      6.79 o 
  -1  18   3      833.31      726.17     18.70 o 
   0  18   3      494.75      592.25     17.16 o 
   1  18   3       32.79       37.17     11.14 o 
   2  18   3      344.69      409.41     14.99 o 
   3  18   3        3.41       -5.27      6.02 o 
   4  18   3       59.65       47.74     10.23 o 
   5  18   3        0.53        8.03     10.99 o 
  -5  19   3        0.75        1.04      8.43 o 
  -4  19   3       65.26       74.29     10.71 o 
  -3  19   3       35.70       40.78     11.14 o 
  -2  19   3       77.79       72.18      9.04 o 
  -1  19   3       19.79       18.60      7.53 o 
   0  19   3        0.44        8.70      6.61 o 
   1  19   3        4.67       20.47      7.30 o 
   2  19   3       13.91        3.60      6.70 o 
   3  19   3       35.51       31.70      7.28 o 
   4  19   3        2.80      -11.14      8.06 o 
   5  19   3       83.95       49.46     10.81 o 
  -5  20   3        9.62       26.04     21.15 o 
  -4  20   3       16.85       21.28      9.22 o 
  -3  20   3        4.65        6.91      7.49 o 
  -2  20   3       68.15       76.45      9.32 o 
  -1  20   3       64.24       53.40      8.53 o 
   0  20   3      100.71       81.94      9.00 o 
   1  20   3      118.64      127.85     12.06 o 
   2  20   3      158.71      166.30     11.46 o 
   3  20   3        4.32        5.66      6.93 o 
   4  20   3       12.95       20.00      9.50 o 
  -4  21   3        0.26       13.56      9.03 o 
  -3  21   3       74.92      107.00     10.82 o 
  -2  21   3        1.18       -1.24      8.04 o 
  -1  21   3       17.66       18.08     10.69 o 
   0  21   3      387.29      327.32     14.75 o 
   1  21   3        0.29       -2.79      6.59 o 
   2  21   3      171.85      177.39     12.04 o 
   3  21   3        9.52       13.46      7.36 o 
   4  21   3      138.52      142.96     17.94 o 
  -3  22   3      220.94      231.68     14.07 o 
  -2  22   3       10.51       13.49      8.73 o 
  -1  22   3       49.02       62.32      9.42 o 
   0  22   3      171.24      153.98     11.86 o 
   1  22   3      212.83      239.89     13.84 o 
   2  22   3      268.93      288.80     21.68 o 
   3  22   3       81.07      108.08     13.13 o 
  -2  23   3       63.03       93.55     10.71 o 
  -1  23   3       20.67       13.57      7.90 o 
   0  23   3        0.49        4.37      7.66 o 
   1  23   3        7.83        6.27      9.19 o 
   2  23   3        0.62        4.04      7.53 o 
  -1  24   3       17.49       34.74      9.12 o 
   0  24   3       34.93       29.95      8.92 o 
   1  24   3       11.37       21.69      8.72 o 
  -8   0   4        0.01      -11.04      7.36 o 
  -6   0   4      931.02      944.55     28.03 o 
  -4   0   4    12699.61    12109.68    130.54 o 
  -2   0   4    39788.50    39967.21    391.49 o 
   0   0   4    55437.88    50793.70    525.37 o 
   2   0   4    11395.07    12542.87    106.31 o 
   4   0   4     2048.82     2096.10     51.00 o 
   6   0   4       14.84        9.87      8.76 o 
   8   0   4        6.02       12.57      8.82 o 
  -8   1   4       54.93       46.19      6.95 o 
  -7   1   4        5.42        5.93      5.48 o 
  -6   1   4      312.66      333.20     11.45 o 
  -5   1   4        7.61        2.18      3.70 o 
  -4   1   4     1569.86     1544.09     28.38 o 
  -3   1   4     1888.83     1996.14     22.47 o 
  -2   1   4    23571.92    24000.11    128.99 o 
  -1   1   4    13530.29    13956.73     75.91 o 
   0   1   4    17537.30    18187.10    132.45 o 
   1   1   4     5021.28     4944.83     35.03 o 
   2   1   4     5572.47     6108.19     39.49 o 
   3   1   4    10965.13    11434.32     70.93 o 
   4   1   4      547.61      546.21     11.02 o 
   5   1   4       10.81       18.33      5.56 o 
   6   1   4      569.67      509.07     13.81 o 
   7   1   4       41.72       61.03     10.27 o 
   8   1   4        9.62        9.27      6.36 o 
  -8   2   4        5.28       -0.09      6.07 o 
  -7   2   4      168.07      154.64      9.60 o 
  -6   2   4      257.29      216.83     11.07 o 
  -5   2   4       24.83       20.69      4.23 o 
  -4   2   4      478.58      384.26      8.90 o 
  -3   2   4      173.54      163.95      4.30 o 
  -2   2   4     5462.20     4859.10     34.14 o 
  -1   2   4      119.72      222.21      4.10 o 
   0   2   4    15464.38    16393.54    105.60 o 
   1   2   4    26702.41    26409.37    167.68 o 
   2   2   4    14488.63    13843.54     84.24 o 
   3   2   4     4264.48     4337.83     33.61 o 
   4   2   4      579.51      526.47      9.71 o 
   5   2   4      822.96      761.67     17.19 o 
   6   2   4       18.43       14.86      5.81 o 
   7   2   4      131.73      116.51     10.30 o 
   8   2   4      169.03      184.52     11.18 o 
  -8   3   4        5.26        2.53      6.14 o 
  -7   3   4        5.85        9.93      5.47 o 
  -6   3   4       32.82       40.45      5.67 o 
  -5   3   4       52.44       41.30      4.84 o 
  -4   3   4      197.33      137.82      4.89 o 
  -3   3   4      120.98      167.10      4.52 o 
  -2   3   4     1211.97     1191.76     11.59 o 
  -1   3   4       17.40       28.96      2.11 o 
   0   3   4     1427.88     1231.30     10.12 o 
   1   3   4     2367.43     2730.18     19.42 o 
   2   3   4     1153.41     1036.36     10.79 o 
   3   3   4     1292.65     1123.77     11.45 o 
   4   3   4      112.52      179.50      6.56 o 
   5   3   4      780.48      809.05     15.32 o 
   6   3   4      396.86      340.09     12.00 o 
   7   3   4       13.10        8.63      6.24 o 
   8   3   4        0.25       13.52      7.06 o 
  -8   4   4        7.02       29.90      8.88 o 
  -7   4   4        1.29       -1.29      5.70 o 
  -6   4   4       12.59        3.96      4.63 o 
  -5   4   4      456.69      381.25     10.60 o 
  -4   4   4      168.16      164.54      5.34 o 
  -3   4   4     5158.15     4971.20     38.57 o 
  -2   4   4     1298.18     1355.08     12.75 o 
  -1   4   4     7810.14     7463.59     46.66 o 
   0   4   4     5205.56     4381.11     28.74 o 
   1   4   4     3928.70     4411.67     29.40 o 
   2   4   4      420.25      472.65      7.15 o 
   3   4   4     2509.31     2504.72     32.60 o 
   4   4   4      882.56      996.18     13.50 o 
   5   4   4      111.74      107.43      7.28 o 
   6   4   4      320.99      278.94     10.99 o 
   7   4   4       12.27       21.11      6.90 o 
   8   4   4      157.36      145.22     11.81 o 
  -8   5   4        9.19       15.13      7.66 o 
  -7   5   4       90.41      104.20      9.39 o 
  -6   5   4      137.05      163.23      9.61 o 
  -5   5   4      153.22      187.44      8.96 o 
  -4   5   4      214.19      186.42      5.90 o 
  -3   5   4      237.80      239.28      5.78 o 
  -2   5   4     3212.34     3104.91     23.52 o 
  -1   5   4     4882.27     5204.65     34.39 o 
   0   5   4     1450.73     1435.02     12.32 o 
   1   5   4      417.75      516.68      7.05 o 
   2   5   4      832.63     1005.82     13.06 o 
   3   5   4     2292.57     2215.31     19.74 o 
   4   5   4     1014.05     1063.24     15.74 o 
   5   5   4       39.55       40.02      6.63 o 
   6   5   4      659.33      643.53     16.89 o 
   7   5   4        2.46       -0.35      6.88 o 
   8   5   4        0.83        6.07     12.99 o 
  -8   6   4      130.61      126.83     11.17 o 
  -7   6   4        3.43       -4.19      5.56 o 
  -6   6   4      103.31       70.09      7.53 o 
  -5   6   4       11.74        6.11      4.44 o 
  -4   6   4      740.61      759.29     12.36 o 
  -3   6   4      400.33      272.23      6.33 o 
  -2   6   4     2106.81     2685.61     28.92 o 
  -1   6   4     1768.11     1475.25     15.14 o 
   0   6   4     5186.05     4656.59     31.42 o 
   1   6   4     7432.60     7128.04     48.54 o 
   2   6   4      520.18      594.14     34.28 o 
   3   6   4      403.67      337.00      7.34 o 
   4   6   4     1193.31     1153.75     16.52 o 
   5   6   4        3.19        2.31      5.31 o 
   6   6   4        0.18        2.74      5.91 o 
   7   6   4        0.66       -0.65      7.68 o 
   8   6   4        9.83       29.81     16.33 o 
  -8   7   4       13.74       23.38      7.49 o 
  -7   7   4        1.73        1.78      5.82 o 
  -6   7   4        8.45        8.98      5.62 o 
  -5   7   4        2.33        5.12      3.83 o 
  -4   7   4      299.89      296.07      7.69 o 
  -3   7   4      717.57      725.79     10.32 o 
  -2   7   4     3432.35     3203.90     27.26 o 
  -1   7   4       73.78       93.68      4.51 o 
   0   7   4      973.04      948.89     10.81 o 
   1   7   4      891.36     1029.65     11.18 o 
   2   7   4     1793.86     1836.34     17.11 o 
   3   7   4      979.48      955.69     12.51 o 
   4   7   4       13.37       19.20      4.84 o 
   5   7   4        6.63        3.44      5.25 o 
   6   7   4        0.66        6.17      6.08 o 
   7   7   4        1.83        3.58      6.15 o 
   8   7   4        7.94       12.98      8.57 o 
  -8   8   4        0.00        2.20      8.39 o 
  -7   8   4       22.85       37.18      7.42 o 
  -6   8   4       22.61       21.93      6.15 o 
  -5   8   4       29.97       36.29      5.97 o 
  -4   8   4       46.66       68.79      5.13 o 
  -3   8   4      184.22      148.15      5.30 o 
  -2   8   4      212.41      144.46      4.72 o 
  -1   8   4     2323.05     2311.28     22.02 o 
   0   8   4      137.11      109.59      4.09 o 
   1   8   4      623.77      708.32      9.27 o 
   2   8   4     3787.31     3680.50     28.50 o 
   3   8   4       15.56       32.27      3.81 o 
   4   8   4      314.07      331.76      9.80 o 
   5   8   4       91.89      135.44      8.79 o 
   6   8   4      121.36      116.07      8.96 o 
   7   8   4        4.42        6.58      7.28 o 
  -8   9   4        3.55       -6.05      9.29 o 
  -7   9   4       11.07       27.89      8.78 o 
  -6   9   4        0.05       -0.20      6.10 o 
  -5   9   4        6.64        9.77      5.39 o 
  -4   9   4       29.48       22.12      3.81 o 
  -3   9   4      172.25      194.88      5.94 o 
  -2   9   4      545.17      556.85      8.56 o 
  -1   9   4      516.17      592.08     10.21 o 
   0   9   4      181.56      222.27      5.69 o 
   1   9   4     4927.03     4987.72     35.36 o 
   2   9   4       84.45      101.98      4.87 o 
   3   9   4       27.34       18.53      3.53 o 
   4   9   4        4.35       12.65      4.60 o 
   5   9   4       66.68       88.60      7.49 o 
   6   9   4        6.72        1.56      5.74 o 
   7   9   4        1.36       -0.05      7.36 o 
  -7  10   4        0.03       14.03      7.41 o 
  -6  10   4        6.93       11.76      7.06 o 
  -5  10   4       93.25      125.40      8.32 o 
  -4  10   4       75.54       94.28      6.31 o 
  -3  10   4      230.55      187.92      6.00 o 
  -2  10   4     1531.05     1498.42     15.27 o 
  -1  10   4        1.46        0.65      2.86 o 
   0  10   4      507.09      470.08      7.83 o 
   1  10   4     1948.18     2024.62     18.46 o 
   2  10   4     1008.46     1058.02     13.30 o 
   3  10   4       30.83       28.98      3.91 o 
   4  10   4        0.12       -0.84      4.33 o 
   5  10   4      112.35      121.87      8.55 o 
   6  10   4       71.95       64.11      7.82 o 
   7  10   4        5.74       12.28      9.50 o 
  -7  11   4        1.88        0.23      7.20 o 
  -6  11   4        0.14        9.76      7.01 o 
  -5  11   4       36.67       35.95      9.33 o 
  -4  11   4       15.84       22.79      4.87 o 
  -3  11   4      501.11      464.10     10.95 o 
  -2  11   4       75.40       53.62      4.71 o 
  -1  11   4      345.29      396.46      9.07 o 
   0  11   4      382.81      417.64      9.07 o 
   1  11   4      489.37      558.07      9.00 o 
   2  11   4      116.85      145.45      5.73 o 
   3  11   4      127.81      171.95      6.72 o 
   4  11   4      136.88      148.85      7.82 o 
   5  11   4        6.16        3.56      6.10 o 
   6  11   4       19.09       23.57      7.61 o 
   7  11   4        4.68       19.57     10.68 o 
  -7  12   4       37.62       61.54     10.43 o 
  -6  12   4        4.52       -2.18      6.81 o 
  -5  12   4        7.86        9.84      5.03 o 
  -4  12   4       37.15       35.60      5.70 o 
  -3  12   4      635.74      596.77     12.70 o 
  -2  12   4     1372.67     1250.84     19.15 o 
  -1  12   4      543.29      545.82     10.85 o 
   0  12   4      290.18      214.39      7.08 o 
   1  12   4      450.59      421.64      7.90 o 
   2  12   4       63.66       39.07      4.01 o 
   3  12   4       46.08       61.45      5.56 o 
   4  12   4        5.86        0.06      4.89 o 
   5  12   4       60.62       51.48     11.89 o 
   6  12   4       17.19       21.01      7.44 o 
   7  12   4        9.01       22.11     10.99 o 
  -7  13   4        1.93        0.97      8.02 o 
  -6  13   4       72.86       85.51     10.43 o 
  -5  13   4        3.85        3.22      5.11 o 
  -4  13   4        2.61        7.19      4.98 o 
  -3  13   4       11.31        8.13      5.03 o 
  -2  13   4       19.23       23.44      4.60 o 
  -1  13   4      667.29      603.06     11.93 o 
   0  13   4      216.55      240.71      7.68 o 
   1  13   4        1.38       -0.05      4.26 o 
   2  13   4       62.63       65.69      5.32 o 
   3  13   4      527.59      505.70     11.78 o 
   4  13   4        7.97        8.02      5.57 o 
   5  13   4       11.09        4.29      5.99 o 
   6  13   4        3.04        1.18      7.18 o 
   7  13   4        0.03       15.50     12.00 o 
  -7  14   4        0.78        3.76      7.78 o 
  -6  14   4       15.97       14.04      7.61 o 
  -5  14   4       81.80       61.09     11.74 o 
  -4  14   4       55.40       43.28      6.57 o 
  -3  14   4      711.08      720.62     14.80 o 
  -2  14   4       44.64       42.37      5.27 o 
  -1  14   4     1490.10     1435.90     23.05 o 
   0  14   4      764.89      829.48     17.22 o 
   1  14   4       62.41       40.27      6.06 o 
   2  14   4       17.13       10.08      6.52 o 
   3  14   4       45.03       27.48     10.24 o 
   4  14   4       20.22        9.51      5.93 o 
   5  14   4       29.75       32.83      7.13 o 
   6  14   4       21.57       21.33      9.77 o 
  -6  15   4        0.29       -9.85      6.57 o 
  -5  15   4       14.96       14.21      6.50 o 
  -4  15   4        1.51        7.28      5.54 o 
  -3  15   4        0.72       -5.96      4.54 o 
  -2  15   4      731.53      715.35     18.22 o 
  -1  15   4       21.88       -1.32      5.39 o 
   0  15   4      434.12      397.34     13.01 o 
   1  15   4     1056.05     1027.60     23.79 o 
   2  15   4        3.12        1.38      5.25 o 
   3  15   4        0.11       -6.23      5.87 o 
   4  15   4      236.49      256.57     15.97 o 
   5  15   4       20.57       28.99      6.92 o 
   6  15   4       11.03       14.84      9.50 o 
  -6  16   4       44.69       56.46      9.99 o 
  -5  16   4      106.26       81.95      8.89 o 
  -4  16   4       26.16       36.95      8.82 o 
  -3  16   4        0.35       -7.09      5.93 o 
  -2  16   4      416.24      420.41     14.75 o 
  -1  16   4       38.01       41.98      7.19 o 
   0  16   4      735.42      749.78     17.92 o 
   1  16   4      420.53      371.80     16.71 o 
   2  16   4       44.47       43.33      6.83 o 
   3  16   4      168.22      164.73     10.15 o 
   4  16   4      578.36      593.68     20.05 o 
   5  16   4       84.45      102.05     12.01 o 
   6  16   4       23.73        1.04     15.65 o 
  -6  17   4        6.82       14.67     10.99 o 
  -5  17   4        7.73       13.28     13.10 o 
  -4  17   4       15.65       26.43      8.43 o 
  -3  17   4      323.75      305.09     13.64 o 
  -2  17   4      408.68      391.91     15.66 o 
  -1  17   4      179.22      134.34     11.89 o 
   0  17   4       66.08       86.19      8.84 o 
   1  17   4       47.42       51.77      7.72 o 
   2  17   4      480.23      524.66     20.19 o 
   3  17   4      929.86      782.69     29.36 o 
   4  17   4        3.40       15.81      9.05 o 
   5  17   4       27.95       26.75      9.53 o 
   6  17   4       24.68       12.52     17.73 o 
  -5  18   4       26.14       33.50      9.64 o 
  -4  18   4      173.98      219.60     14.38 o 
  -3  18   4       83.04       89.34      9.94 o 
  -2  18   4       35.74       31.85      7.58 o 
  -1  18   4      169.11      144.35     10.36 o 
   0  18   4       11.60        7.30      6.27 o 
   1  18   4      182.23      130.88     10.53 o 
   2  18   4      180.81      169.49     10.68 o 
   3  18   4       52.76       63.33      8.44 o 
   4  18   4        5.34       12.99      9.72 o 
   5  18   4      136.28      127.68     16.03 o 
  -5  19   4        9.98       18.71      9.36 o 
  -4  19   4       21.20       24.12     13.31 o 
  -3  19   4      103.71       83.90      9.42 o 
  -2  19   4      573.96      515.79     17.12 o 
  -1  19   4        3.39        7.37      6.59 o 
   0  19   4       38.05       35.91      7.87 o 
   1  19   4      646.73      679.46     25.29 o 
   2  19   4       50.30       53.07      7.84 o 
   3  19   4       23.17       19.73      6.89 o 
   4  19   4       18.16       -6.26      8.34 o 
   5  19   4        7.28        9.10     23.47 o 
  -5  20   4        5.41        7.69      8.73 o 
  -4  20   4        6.45       14.35      8.39 o 
  -3  20   4        0.83       10.08      7.27 o 
  -2  20   4       65.04       76.77      9.60 o 
  -1  20   4       95.47       99.35      9.92 o 
   0  20   4      101.91      105.17      9.83 o 
   1  20   4      139.81      155.11     10.99 o 
   2  20   4        8.83       14.86      7.61 o 
   3  20   4      127.04      136.41     10.78 o 
   4  20   4       10.23       15.03      9.40 o 
  -4  21   4       37.39       24.82      9.75 o 
  -3  21   4       22.09       40.04      9.67 o 
  -2  21   4        0.93        4.02      6.80 o 
  -1  21   4      188.62      191.00     12.46 o 
   0  21   4        3.94        7.04      7.45 o 
   1  21   4       19.60       28.93      7.77 o 
   2  21   4        9.84       10.98      7.23 o 
   3  21   4      115.68      197.64     12.88 o 
   4  21   4        0.10        9.14     12.35 o 
  -3  22   4      163.01      158.45     14.03 o 
  -2  22   4        4.72        4.66      9.94 o 
  -1  22   4       35.51       52.72      9.30 o 
   0  22   4       45.31       35.98      8.33 o 
   1  22   4       79.50       92.84     10.54 o 
   2  22   4        0.81       15.75     13.55 o 
   3  22   4       45.80       54.12     13.06 o 
  -2  23   4       52.72       41.27      9.04 o 
  -1  23   4       46.12       50.45      9.56 o 
   0  23   4      119.04      130.62     11.56 o 
   1  23   4        5.38        5.17      7.98 o 
   2  23   4        1.09       14.19      9.03 o 
  -1  24   4       32.00       39.12     11.14 o 
   0  24   4        2.76        1.40      7.66 o 
   1  24   4      262.01      296.24     15.86 o 
  -7   0   5       64.61       47.89      9.82 o 
  -5   0   5     1750.45     2027.33     38.36 o 
  -3   0   5    14492.60    13908.64    159.40 o 
  -1   0   5     7357.72     7487.17     56.73 o 
   1   0   5     3120.02     2607.50     34.29 o 
   3   0   5      659.11      829.52     14.15 o 
   5   0   5     1269.73     1208.81     34.42 o 
   7   0   5      123.51       79.28     12.54 o 
  -8   1   5        0.23       -5.99      5.44 o 
  -7   1   5      231.31      205.71     10.57 o 
  -6   1   5       60.22       64.49      6.78 o 
  -5   1   5      335.31      338.26      9.88 o 
  -4   1   5       64.27       61.42      4.62 o 
  -3   1   5     1281.61     1126.52     12.27 o 
  -2   1   5     4424.95     5271.40     35.83 o 
  -1   1   5     7174.68     7073.70     44.23 o 
   0   1   5     5982.34     5132.81     40.44 o 
   1   1   5     5523.73     6117.47     63.99 o 
   2   1   5     4451.09     4028.32     28.02 o 
   3   1   5      456.18      482.05      8.71 o 
   4   1   5     2132.84     2129.78     22.24 o 
   5   1   5        0.34       12.96      5.87 o 
   6   1   5       11.52        3.30      5.52 o 
   7   1   5       51.56       46.36      7.13 o 
   8   1   5       74.23       80.97      8.32 o 
  -8   2   5        6.89        6.17      6.81 o 
  -7   2   5       21.32       26.31      6.41 o 
  -6   2   5       54.50       53.92      6.15 o 
  -5   2   5      118.16      112.66      7.83 o 
  -4   2   5      194.43      237.90      5.80 o 
  -3   2   5     6534.37     6903.31     46.54 o 
  -2   2   5     1738.83     1729.52     14.11 o 
  -1   2   5      100.05       46.78      2.58 o 
   0   2   5      272.77      191.28      4.33 o 
   1   2   5        5.59       43.98      2.75 o 
   2   2   5      457.44      468.63      6.95 o 
   3   2   5      541.13      517.02      7.43 o 
   4   2   5       43.47       41.15      4.15 o 
   5   2   5     1173.53     1032.35     17.31 o 
   6   2   5      311.83      287.50     11.29 o 
   7   2   5        0.21        3.76      7.16 o 
   8   2   5        0.03       10.89      8.99 o 
  -8   3   5        5.78       -6.95      5.67 o 
  -7   3   5        3.54        4.06      5.47 o 
  -6   3   5       26.57       36.72      5.84 o 
  -5   3   5       33.62       35.93      4.64 o 
  -4   3   5       63.19       64.51      3.67 o 
  -3   3   5     1628.01     1642.85     14.77 o 
  -2   3   5      308.62      337.23      5.93 o 
  -1   3   5     4894.12     4793.31     31.77 o 
   0   3   5      560.19      511.57      6.09 o 
   1   3   5     4874.11     4284.62     28.45 o 
   2   3   5       88.31       64.47      3.26 o 
   3   3   5      267.76      250.64      5.61 o 
   4   3   5        0.21        1.59      3.11 o 
   5   3   5      111.50      131.74      7.65 o 
   6   3   5       45.56       57.97      6.93 o 
   7   3   5      163.76      169.33     11.58 o 
   8   3   5      100.54      101.00     14.95 o 
  -8   4   5       33.56       48.35      8.59 o 
  -7   4   5       74.66       59.00      8.02 o 
  -6   4   5      192.26      228.12     10.93 o 
  -5   4   5        0.06       12.15      4.41 o 
  -4   4   5       53.71       33.41      3.23 o 
  -3   4   5     3036.43     2885.10     26.28 o 
  -2   4   5     2166.13     2071.99     17.50 o 
  -1   4   5     2455.50     2428.39     18.66 o 
   0   4   5     2170.31     2440.93     18.04 o 
   1   4   5     4731.77     5722.12     37.05 o 
   2   4   5      256.42      297.21      5.84 o 
   3   4   5      236.37      216.08      7.80 o 
   4   4   5        0.05        0.55      3.85 o 
   5   4   5       12.12        5.29      6.06 o 
   6   4   5       45.53       57.98      7.03 o 
   7   4   5        8.29        9.49      6.64 o 
   8   4   5        0.64       17.78      8.99 o 
  -8   5   5       15.38       22.84      7.80 o 
  -7   5   5       48.66       50.07      7.75 o 
  -6   5   5      188.70      183.87     10.16 o 
  -5   5   5       58.39       81.09      7.90 o 
  -4   5   5      307.33      267.04      6.57 o 
  -3   5   5      105.21      140.75      7.23 o 
  -2   5   5     1425.51     1349.69     13.37 o 
  -1   5   5     6283.89     7414.78     47.28 o 
   0   5   5     6321.64     6081.57     39.14 o 
   1   5   5     3912.48     3491.40     25.09 o 
   2   5   5        1.95        5.53      2.16 o 
   3   5   5      457.83      353.37      7.54 o 
   4   5   5       29.65       26.52      4.84 o 
   5   5   5      182.31      206.61     10.18 o 
   6   5   5      189.98      187.21     10.70 o 
   7   5   5       15.20       14.83     12.95 o 
   8   5   5        1.42        5.80      9.45 o 
  -8   6   5        0.07        1.42      6.70 o 
  -7   6   5       25.73       27.57      7.37 o 
  -6   6   5        2.49       -5.59      4.85 o 
  -5   6   5      418.95      405.59     12.10 o 
  -4   6   5       11.06        6.53      2.74 o 
  -3   6   5     1670.95     1559.82     15.91 o 
  -2   6   5      674.88      541.18      8.07 o 
  -1   6   5      921.48      977.69     10.37 o 
   0   6   5       75.42      193.36      5.52 o 
   1   6   5     3733.64     4169.79     29.42 o 
   2   6   5      262.50      260.10      6.19 o 
   3   6   5      210.26      220.92      6.43 o 
   4   6   5      177.42      200.72      7.84 o 
   5   6   5      110.98      102.90      8.06 o 
   6   6   5      377.97      401.04     14.01 o 
   7   6   5        0.57       -0.17      7.53 o 
   8   6   5      130.64      163.14     14.16 o 
  -8   7   5       36.85       37.29      8.44 o 
  -7   7   5        2.23        8.53      6.13 o 
  -6   7   5      270.56      268.24     11.58 o 
  -5   7   5      102.40      109.71      6.38 o 
  -4   7   5      212.30      180.31      9.97 o 
  -3   7   5     1727.92     1795.56     21.36 o 
  -2   7   5     1632.04     1500.66     14.97 o 
  -1   7   5     7204.93     7204.91     47.01 o 
   0   7   5      727.92      595.28      7.92 o 
   1   7   5     1958.74     1911.44     16.81 o 
   2   7   5      738.23      717.24     10.09 o 
   3   7   5      156.98      147.02      6.22 o 
   4   7   5      651.17      656.86     13.04 o 
   5   7   5        6.03       10.70      5.77 o 
   6   7   5       12.87       20.87      6.36 o 
   7   7   5        6.63       24.34      8.73 o 
   8   7   5       43.49       48.73     10.20 o 
  -8   8   5        0.02       10.50      8.62 o 
  -7   8   5       91.55      104.42      9.51 o 
  -6   8   5      237.02      245.10     11.42 o 
  -5   8   5       36.76       31.07      4.75 o 
  -4   8   5     1352.25     1148.20     14.75 o 
  -3   8   5        0.76        1.62      2.81 o 
  -2   8   5      313.91      359.43      8.86 o 
  -1   8   5     2446.88     2296.40     19.22 o 
   0   8   5       24.56       40.87      3.39 o 
   1   8   5     2879.65     3263.77     25.18 o 
   2   8   5     1984.69     2102.77     19.42 o 
   3   8   5     1017.51     1048.28     13.78 o 
   4   8   5      761.93      786.06     14.33 o 
   5   8   5     1486.53     1438.48     23.54 o 
   6   8   5      142.70      127.95      9.47 o 
   7   8   5       80.92       64.31     10.98 o 
  -8   9   5       24.15       16.28      8.99 o 
  -7   9   5       58.48       37.48      9.18 o 
  -6   9   5       78.24       58.34      9.22 o 
  -5   9   5       68.60       76.60      6.04 o 
  -4   9   5     1676.92     1529.64     17.83 o 
  -3   9   5      125.95      125.69      5.68 o 
  -2   9   5     2141.71     2294.75     20.51 o 
  -1   9   5      137.19      113.52      5.26 o 
   0   9   5      823.62     1020.88     12.05 o 
   1   9   5     1012.89     1045.26     15.09 o 
   2   9   5     1145.47     1425.72     15.59 o 
   3   9   5      141.68      162.03      6.26 o 
   4   9   5      651.80      599.65     12.97 o 
   5   9   5        0.10       11.00      5.79 o 
   6   9   5       10.60       21.87      6.44 o 
   7   9   5       10.28       13.38      8.22 o 
  -7  10   5      189.04      195.81     14.04 o 
  -6  10   5      132.78      157.10     12.24 o 
  -5  10   5       59.31       83.14      7.25 o 
  -4  10   5      263.10      256.28      9.21 o 
  -3  10   5      248.71      318.96      7.51 o 
  -2  10   5      194.33      148.36      4.73 o 
  -1  10   5       43.93       55.31      4.31 o 
   0  10   5        0.69       -0.84      2.43 o 
   1  10   5      831.47      683.25     10.01 o 
   2  10   5     1816.28     1743.84     17.99 o 
   3  10   5      183.65      224.27      7.54 o 
   4  10   5      470.16      428.55     11.18 o 
   5  10   5      105.41      114.28      8.55 o 
   6  10   5       10.92       21.84      6.61 o 
   7  10   5        2.74       29.83     17.73 o 
  -7  11   5       84.22       88.37     11.03 o 
  -6  11   5      268.92      284.99     17.40 o 
  -5  11   5     1714.76     1565.66     25.68 o 
  -4  11   5        9.70       -2.76      3.80 o 
  -3  11   5      370.09      377.63     10.12 o 
  -2  11   5      457.42      396.41      9.60 o 
  -1  11   5     1958.75     2039.72     22.23 o 
   0  11   5     1297.29     1262.27     13.36 o 
   1  11   5     1805.00     2057.04     19.33 o 
   2  11   5      378.92      423.96      8.80 o 
   3  11   5       29.09       34.17      5.13 o 
   4  11   5       60.47       40.08      5.68 o 
   5  11   5      136.20      146.12      9.66 o 
   6  11   5       15.10       14.08      9.59 o 
   7  11   5       14.29       29.07     16.69 o 
  -7  12   5       33.59       42.13      9.42 o 
  -6  12   5        1.19       -6.92      6.57 o 
  -5  12   5       65.16       69.63      7.16 o 
  -4  12   5      422.10      335.32     10.43 o 
  -3  12   5     1213.85     1205.83     18.25 o 
  -2  12   5     1364.64     1519.41     19.83 o 
  -1  12   5      170.87      199.53      7.17 o 
   0  12   5      276.03      381.95      9.09 o 
   1  12   5     2133.98     2095.44     19.97 o 
   2  12   5      402.13      388.07      8.71 o 
   3  12   5      785.84      858.47     15.54 o 
   4  12   5        5.61       -4.65      6.47 o 
   5  12   5       80.80       87.03      8.99 o 
   6  12   5       52.43       76.28     11.80 o 
   7  12   5        8.11       21.44     10.68 o 
  -7  13   5        7.36        0.79      8.02 o 
  -6  13   5       39.68       54.14      9.34 o 
  -5  13   5        5.26        7.12      4.98 o 
  -4  13   5      130.53      155.07      9.37 o 
  -3  13   5        9.97        7.64      4.40 o 
  -2  13   5      138.80      132.47      7.20 o 
  -1  13   5      558.16      558.73     11.61 o 
   0  13   5        4.85        3.12      3.36 o 
   1  13   5      943.85      803.03     16.30 o 
   2  13   5      357.61      336.42     15.60 o 
   3  13   5      440.16      465.54     11.54 o 
   4  13   5      161.29      135.17      9.02 o 
   5  13   5       45.88       61.65      7.83 o 
   6  13   5      130.11      135.78     28.69 o 
   7  13   5        6.81        5.22     12.52 o 
  -7  14   5       31.17       36.97     11.91 o 
  -6  14   5        0.30       -9.31      6.20 o 
  -5  14   5        4.12       -2.00      8.76 o 
  -4  14   5      559.62      623.24     16.01 o 
  -3  14   5      488.92      495.39     12.60 o 
  -2  14   5       74.71       77.25      6.16 o 
  -1  14   5      388.19      422.52     10.59 o 
   0  14   5      239.56      209.39      9.85 o 
   1  14   5     1161.31     1102.17     19.73 o 
   2  14   5      139.36      183.92      9.39 o 
   3  14   5       52.53       55.32      6.93 o 
   4  14   5        0.77       -2.29      5.42 o 
   5  14   5       74.49       93.37      9.03 o 
   6  14   5        8.03       22.83     17.21 o 
  -6  15   5        4.72       18.79      8.39 o 
  -5  15   5       95.70      119.54      9.34 o 
  -4  15   5       96.94      125.89     10.93 o 
  -3  15   5      125.90      152.33      8.19 o 
  -2  15   5      413.84      433.10     20.23 o 
  -1  15   5      945.81      902.43     18.73 o 
   0  15   5     1612.12     1684.27     26.95 o 
   1  15   5      215.89      229.37     10.50 o 
   2  15   5      571.29      581.19     15.04 o 
   3  15   5       63.28       72.20      7.69 o 
   4  15   5        1.48       -9.36      9.34 o 
   5  15   5        0.76        3.17     10.52 o 
   6  15   5        7.20       20.28     12.52 o 
  -6  16   5       38.13       67.61     10.28 o 
  -5  16   5       18.88       14.44      6.34 o 
  -4  16   5      205.76      264.32     16.56 o 
  -3  16   5      316.81      302.42     13.98 o 
  -2  16   5      676.13      677.99     18.07 o 
  -1  16   5       10.94        8.36      6.06 o 
   0  16   5        5.08        4.37      5.89 o 
   1  16   5       65.69       59.23      7.24 o 
   2  16   5      423.78      490.23     20.63 o 
   3  16   5        4.52       -1.15      6.02 o 
   4  16   5      482.68      537.61     37.47 o 
   5  16   5      120.42      128.15     16.18 o 
   6  16   5        1.83       14.60     16.69 o 
  -6  17   5       54.28       49.84     12.54 o 
  -5  17   5       34.71       29.46     11.99 o 
  -4  17   5        0.04        9.53      7.61 o 
  -3  17   5       22.66       12.54      6.85 o 
  -2  17   5      696.79      747.81     21.23 o 
  -1  17   5        4.15        6.84      6.64 o 
   0  17   5      345.75      372.08     13.72 o 
   1  17   5       58.73       45.75     11.25 o 
   2  17   5       37.21       24.32      6.48 o 
   3  17   5       30.11       16.68      6.70 o 
   4  17   5      284.92      290.89     15.88 o 
   5  17   5       82.81       86.99     15.00 o 
  -5  18   5       74.64       89.88     11.60 o 
  -4  18   5        5.75       13.57      7.86 o 
  -3  18   5      366.52      368.03     14.90 o 
  -2  18   5      151.01      121.29     13.40 o 
  -1  18   5      494.35      495.26     15.95 o 
   0  18   5        1.60        3.56      6.06 o 
   1  18   5      199.35      256.76     12.36 o 
   2  18   5       43.33       71.22      8.40 o 
   3  18   5      310.50      339.19     15.66 o 
   4  18   5      163.08      126.57     12.08 o 
   5  18   5       28.05       -3.59     11.53 o 
  -5  19   5        0.08        9.95      8.39 o 
  -4  19   5       10.57        8.71      8.22 o 
  -3  19   5        5.23        8.38      6.99 o 
  -2  19   5       33.90       14.09     12.65 o 
  -1  19   5      256.82      289.59     13.45 o 
   0  19   5      166.98      182.73     11.40 o 
   1  19   5       15.09       22.03      7.13 o 
   2  19   5      122.58      130.98     10.09 o 
   3  19   5       29.67       50.23      9.03 o 
   4  19   5        0.51       -7.30     21.91 o 
   5  19   5       11.55       16.78     12.28 o 
  -4  20   5       16.89       11.91      8.82 o 
  -3  20   5      201.15      244.91     13.62 o 
  -2  20   5       18.72       19.26      7.58 o 
  -1  20   5       36.07       16.47      7.72 o 
   0  20   5        4.71        1.24      9.79 o 
   1  20   5       75.42       81.58      9.39 o 
   2  20   5        5.57        1.14      6.80 o 
   3  20   5       17.57       10.10      8.28 o 
   4  20   5        4.64        4.42     12.28 o 
  -4  21   5      109.83      123.53     13.04 o 
  -3  21   5        2.21       -1.33      7.16 o 
  -2  21   5      112.63      100.53     10.50 o 
  -1  21   5        0.32       -9.72      6.48 o 
   0  21   5       94.76       97.56     13.70 o 
   1  21   5       49.66       47.53      9.18 o 
   2  21   5        0.61       -3.38      6.52 o 
   3  21   5       42.32       31.27      8.38 o 
   4  21   5        0.06       -4.50     11.53 o 
  -3  22   5      105.24      126.88     21.42 o 
  -2  22   5        3.35        4.20     10.09 o 
  -1  22   5       23.01       36.23      8.56 o 
   0  22   5       10.57        4.45      6.99 o 
   1  22   5       22.41       43.99      8.59 o 
   2  22   5        8.06       10.33     10.12 o 
   3  22   5        8.12        9.89     12.77 o 
  -2  23   5        5.57        1.75      7.90 o 
  -1  23   5      136.49      123.60     11.83 o 
   0  23   5       23.68       25.67      8.64 o 
   1  23   5        0.18       -2.81      9.49 o 
   2  23   5        2.42       13.52      7.97 o 
   0  24   5        1.46       12.87      8.19 o 
  -8   0   6        0.59        3.46      8.28 o 
  -6   0   6       35.60       30.70      7.61 o 
  -4   0   6       10.35       -4.11      3.51 o 
  -2   0   6      163.30       87.38      4.82 o 
   0   0   6    11296.36    11055.31    119.82 o 
   2   0   6    17348.02    17614.19    261.10 o 
   4   0   6     1137.83      974.44     17.16 o 
   6   0   6      114.03      126.16     13.28 o 
   8   0   6      106.88      147.08     23.99 o 
  -8   1   6        7.92        6.13      5.72 o 
  -7   1   6      214.97      215.18     11.02 o 
  -6   1   6       13.50        8.98      6.09 o 
  -5   1   6      537.96      579.24     12.76 o 
  -4   1   6      203.64      269.24      6.38 o 
  -3   1   6      441.70      307.83      6.08 o 
  -2   1   6     1659.95     1779.84     14.73 o 
  -1   1   6     5115.37     4648.24     33.87 o 
   0   1   6    15654.48    17211.42    138.22 o 
   1   1   6       17.20       64.85      4.26 o 
   2   1   6       77.51       76.90      3.78 o 
   3   1   6     1472.17     1570.24     15.21 o 
   4   1   6      262.46      263.05      7.88 o 
   5   1   6        1.66        0.21      4.81 o 
   6   1   6      135.09      133.88      8.54 o 
   7   1   6       12.88       13.90      6.35 o 
   8   1   6       24.51       47.08     12.47 o 
  -8   2   6       48.95       69.00      7.91 o 
  -7   2   6        4.61        8.62      7.48 o 
  -6   2   6        0.14        2.12      4.70 o 
  -5   2   6      155.29      138.30      7.33 o 
  -4   2   6     1772.60     1710.86     16.51 o 
  -3   2   6      228.04      290.93      6.02 o 
  -2   2   6     6216.12     6110.44     40.75 o 
  -1   2   6     3729.16     3848.88     26.62 o 
   0   2   6     1593.50     1619.43     14.91 o 
   1   2   6       72.03       92.86      5.28 o 
   2   2   6     1549.63     2056.40     19.26 o 
   3   2   6      230.89      213.91      5.32 o 
   4   2   6      180.98      170.29      6.31 o 
   5   2   6       93.89       75.98      8.02 o 
   6   2   6       78.36       68.41      7.09 o 
   7   2   6       15.31        1.59      6.01 o 
   8   2   6        1.56        6.29     19.30 o 
  -8   3   6        4.22       12.07     10.54 o 
  -7   3   6      145.18      121.21      9.99 o 
  -6   3   6      178.05      175.21     16.59 o 
  -5   3   6        0.14        2.21      3.92 o 
  -4   3   6      782.81      726.17     10.13 o 
  -3   3   6     3263.78     3130.24     25.22 o 
  -2   3   6    14518.64    14606.87     88.50 o 
  -1   3   6      217.51      217.89      4.47 o 
   0   3   6    14751.16    15394.16    100.98 o 
   1   3   6      549.04      518.82      8.88 o 
   2   3   6      470.18      366.25      8.57 o 
   3   3   6      320.00      395.97      6.86 o 
   4   3   6      641.50      655.94     10.84 o 
   5   3   6      678.57      659.67     13.87 o 
   6   3   6        0.87       10.87      5.49 o 
   7   3   6       37.82       44.31      9.15 o 
   8   3   6        7.79       25.85     12.00 o 
  -8   4   6        8.53       13.30      7.10 o 
  -7   4   6        7.96        7.74      5.92 o 
  -6   4   6       24.20       18.14      6.08 o 
  -5   4   6      128.96      133.97      7.94 o 
  -4   4   6     1571.70     1735.11     17.84 o 
  -3   4   6     2666.49     2344.41     20.69 o 
  -2   4   6      114.58      218.33      6.61 o 
  -1   4   6     1242.02     1346.66     12.68 o 
   0   4   6      994.73      877.86     11.58 o 
   1   4   6     1123.55      997.95     10.04 o 
   2   4   6      207.96      251.99      9.10 o 
   3   4   6     4078.83     3776.99     29.30 o 
   4   4   6      920.71      916.26     14.53 o 
   5   4   6      403.04      396.66     13.01 o 
   6   4   6      100.09       96.99      9.03 o 
   7   4   6       89.15       83.14     11.11 o 
   8   4   6        0.01       13.02     16.60 o 
  -8   5   6       16.59       11.81      7.27 o 
  -7   5   6        5.43        3.77      6.13 o 
  -6   5   6        4.87       -5.88      4.85 o 
  -5   5   6      363.22      353.31     13.40 o 
  -4   5   6      203.24      189.55      5.99 o 
  -3   5   6        2.69       28.57      3.79 o 
  -2   5   6      734.69      593.89     10.47 o 
  -1   5   6     6654.52     6987.79     45.42 o 
   0   5   6    11581.46    11022.23     67.30 o 
   1   5   6      135.91      191.24      4.66 o 
   2   5   6        9.96        9.71      2.38 o 
   3   5   6     1390.87     1380.06     15.13 o 
   4   5   6        0.07       -2.10      4.04 o 
   5   5   6      675.10      664.24     16.35 o 
   6   5   6       27.46       27.07      7.16 o 
   7   5   6        2.14       17.25      8.67 o 
   8   5   6        6.82       13.17     11.16 o 
  -8   6   6        3.62        5.33      7.41 o 
  -7   6   6      176.87      203.14     11.93 o 
  -6   6   6       20.33       38.74      6.93 o 
  -5   6   6       77.26       62.10      5.89 o 
  -4   6   6      159.78      133.50      5.49 o 
  -3   6   6      596.80      516.94      9.42 o 
  -2   6   6     1211.90     1388.66     14.26 o 
  -1   6   6      172.05      178.64      8.48 o 
   0   6   6      592.67      716.79      9.21 o 
   1   6   6      425.56      444.85      7.17 o 
   2   6   6     2828.80     2602.07     21.66 o 
   3   6   6       45.18       60.65      4.21 o 
   4   6   6        1.84        8.43      6.04 o 
   5   6   6        1.89        7.34      9.95 o 
   6   6   6       38.14       32.71     11.25 o 
   7   6   6       56.04       69.59     11.24 o 
   8   6   6        6.80       13.65      9.42 o 
  -8   7   6       29.45       32.39      8.58 o 
  -7   7   6      232.25      228.63     12.25 o 
  -6   7   6        2.05        4.25      5.29 o 
  -5   7   6      450.61      375.25     12.23 o 
  -4   7   6      814.94      753.71     11.62 o 
  -3   7   6       41.02       18.43      3.01 o 
  -2   7   6       83.26      146.84      4.97 o 
  -1   7   6      842.03     1123.68     12.03 o 
   0   7   6      411.11      441.18      7.14 o 
   1   7   6      648.53      639.21      8.90 o 
   2   7   6      390.31      319.99      7.23 o 
   3   7   6       10.78        5.80      3.17 o 
   4   7   6      301.92      290.38      9.40 o 
   5   7   6      282.63      254.93     11.06 o 
   6   7   6       14.18       20.81      7.54 o 
   7   7   6       31.79       44.54      9.22 o 
  -8   8   6       15.88       28.82     10.03 o 
  -7   8   6       43.71       42.98     13.96 o 
  -6   8   6      284.39      312.19     12.62 o 
  -5   8   6      480.74      463.33     11.64 o 
  -4   8   6      865.55      809.81     12.59 o 
  -3   8   6      436.13      434.11      8.26 o 
  -2   8   6     2217.70     2290.21     20.44 o 
  -1   8   6      224.28      298.97      5.99 o 
   0   8   6    11383.71    13386.03     82.19 o 
   1   8   6       19.10        7.48      2.85 o 
   2   8   6     5344.39     5219.52     37.86 o 
   3   8   6      158.48      170.40      6.31 o 
   4   8   6       61.94       67.50      6.16 o 
   5   8   6      230.05      198.76     11.30 o 
   6   8   6      108.43       84.68     12.34 o 
   7   8   6       10.22       22.55      9.44 o 
  -8   9   6        1.04        2.17      8.26 o 
  -7   9   6       55.33       78.08     10.63 o 
  -6   9   6       19.95       16.61      7.41 o 
  -5   9   6        0.01       -0.54      3.77 o 
  -4   9   6      286.19      287.77      8.14 o 
  -3   9   6      481.14      495.36      9.23 o 
  -2   9   6     2387.40     2616.36     22.85 o 
  -1   9   6      165.98      307.70      7.39 o 
   0   9   6     5803.67     5849.34     40.59 o 
   1   9   6      259.44      221.88      6.06 o 
   2   9   6      397.10      396.07      8.29 o 
   3   9   6      930.69      906.33     13.13 o 
   4   9   6       29.87       44.74      6.04 o 
   5   9   6        7.21        0.92      5.75 o 
   6   9   6       12.63       11.02      8.99 o 
   7   9   6      104.55      116.99     19.71 o 
  -7  10   6       16.15       24.52      8.43 o 
  -6  10   6        0.04        3.13      9.59 o 
  -5  10   6      231.77      243.52     10.78 o 
  -4  10   6        1.62        3.51      4.28 o 
  -3  10   6      112.68      111.75      6.04 o 
  -2  10   6      272.64      231.36      7.62 o 
  -1  10   6       21.58       16.53      2.87 o 
   0  10   6     3182.72     3078.52     25.14 o 
   1  10   6      457.12      453.22      8.27 o 
   2  10   6      104.93      117.18      5.73 o 
   3  10   6       63.58       66.16      4.95 o 
   4  10   6       33.82       41.96      8.16 o 
   5  10   6      167.62      195.90     10.23 o 
   6  10   6        0.30        4.69      7.41 o 
   7  10   6       15.65       23.47     11.06 o 
  -7  11   6        8.89        3.01      7.36 o 
  -6  11   6       32.08       14.04      7.76 o 
  -5  11   6       87.23       85.21      7.68 o 
  -4  11   6      554.61      535.30     12.67 o 
  -3  11   6      550.01      460.94     13.97 o 
  -2  11   6       20.84       18.52      3.97 o 
  -1  11   6       41.16       61.07      4.72 o 
   0  11   6      593.61      635.94     13.68 o 
   1  11   6      641.23      605.95      9.89 o 
   2  11   6      225.31      200.21      6.78 o 
   3  11   6       54.26       47.35      4.81 o 
   4  11   6       56.12       48.95      6.00 o 
   5  11   6        4.22        8.43      5.71 o 
   6  11   6       15.84       15.19     12.52 o 
   7  11   6       23.60       64.65     12.89 o 
  -7  12   6        1.16       -9.76      7.19 o 
  -6  12   6        1.78        2.27      7.01 o 
  -5  12   6        7.12        4.49      5.11 o 
  -4  12   6      279.26      242.41      9.48 o 
  -3  12   6      177.91      198.13      9.07 o 
  -2  12   6      591.50      473.41     11.16 o 
  -1  12   6      121.44       87.13      5.48 o 
   0  12   6       93.87       91.17      5.45 o 
   1  12   6       87.02      121.48      5.43 o 
   2  12   6      810.52      768.46     12.17 o 
   3  12   6      388.38      395.36      9.90 o 
   4  12   6        1.18       -1.04      5.03 o 
   5  12   6       13.47        0.79      7.72 o 
   6  12   6        6.92       22.95     12.52 o 
   7  12   6       10.30       18.70     10.52 o 
  -7  13   6        3.35        7.22      7.89 o 
  -6  13   6        1.28       -1.75      6.90 o 
  -5  13   6       76.98       74.70      7.80 o 
  -4  13   6       22.85       26.27      5.35 o 
  -3  13   6      131.09      155.58      7.82 o 
  -2  13   6       33.93       37.31      6.23 o 
  -1  13   6      323.07      290.96      8.98 o 
   0  13   6      693.99      647.45     12.29 o 
   1  13   6      892.64      916.96     14.82 o 
   2  13   6      103.89       93.02      7.11 o 
   3  13   6        0.78       -0.25      4.22 o 
   4  13   6       54.49       54.59      7.98 o 
   5  13   6        1.28       20.82      9.20 o 
   6  13   6        3.39       13.80      9.50 o 
  -7  14   6        7.95        7.32      8.26 o 
  -6  14   6        0.05        2.64      7.01 o 
  -5  14   6        0.18        0.09      5.25 o 
  -4  14   6        4.01        3.56      4.88 o 
  -3  14   6      418.50      390.10     11.55 o 
  -2  14   6      261.53      235.10      8.94 o 
  -1  14   6     1498.50     1383.29     20.66 o 
   0  14   6       32.66       52.95      6.36 o 
   1  14   6     1322.43     1210.46     20.94 o 
   2  14   6       56.25       59.37      6.75 o 
   3  14   6      538.52      557.81     15.58 o 
   4  14   6       24.77       28.74      6.56 o 
   5  14   6      121.57      122.95     21.91 o 
   6  14   6        6.26       19.48     10.25 o 
  -6  15   6       22.86       12.12      8.29 o 
  -5  15   6       85.43       77.41      8.47 o 
  -4  15   6      266.39      260.91     15.66 o 
  -3  15   6     1187.59     1064.40     18.81 o 
  -2  15   6      791.67      793.22     28.48 o 
  -1  15   6      399.77      358.55     12.67 o 
   0  15   6     1327.30     1220.52     21.75 o 
   1  15   6       44.78       49.46      6.82 o 
   2  15   6       53.80       40.41      9.49 o 
   3  15   6       51.29       52.09      7.07 o 
   4  15   6        0.18       -2.39      7.54 o 
   5  15   6      107.78      117.58     15.28 o 
   6  15   6        0.30       20.17      9.77 o 
  -6  16   6        0.09        7.28      8.12 o 
  -5  16   6       61.14       43.64      9.49 o 
  -4  16   6      140.30      160.98     19.12 o 
  -3  16   6       23.45       19.74      6.85 o 
  -2  16   6     1554.36     1485.14     28.00 o 
  -1  16   6       15.08       18.65      6.70 o 
   0  16   6       14.15       33.32      7.05 o 
   1  16   6      122.82       98.01      8.37 o 
   2  16   6      231.23      223.70     11.26 o 
   3  16   6       18.92        4.73      5.94 o 
   4  16   6        0.01       17.08     11.19 o 
   5  16   6       37.26       57.22     13.50 o 
   6  16   6        0.47       -2.09     15.65 o 
  -6  17   6        6.64        9.91     11.06 o 
  -5  17   6       98.88      116.99     12.04 o 
  -4  17   6      404.81      419.25     17.86 o 
  -3  17   6      389.93      346.85     14.44 o 
  -2  17   6        5.09        2.09      6.16 o 
  -1  17   6     2913.61     2636.08     36.10 o 
   0  17   6      247.27      231.12     11.44 o 
   1  17   6      896.98      787.52     20.16 o 
   2  17   6      223.71      201.18     11.12 o 
   3  17   6       38.37       44.13      7.33 o 
   4  17   6      107.25      124.40     15.65 o 
   5  17   6       16.65        7.24     11.53 o 
  -5  18   6        6.75        6.78     13.40 o 
  -4  18   6       93.69      104.88     11.23 o 
  -3  18   6      102.64       79.05     13.25 o 
  -2  18   6        7.43        3.36      7.23 o 
  -1  18   6       40.33       42.98      7.57 o 
   0  18   6      383.90      447.19     15.31 o 
   1  18   6       77.80       73.08      8.38 o 
   2  18   6      503.99      492.91     16.13 o 
   3  18   6        7.07       12.66     11.29 o 
   4  18   6       30.72       36.48     12.28 o 
   5  18   6       14.86       20.06     13.04 o 
  -5  19   6        0.00       -4.00      7.64 o 
  -4  19   6       22.47        1.41      7.61 o 
  -3  19   6        0.26       -8.19      8.28 o 
  -2  19   6       91.29       76.93      8.88 o 
  -1  19   6       81.01       94.78     12.50 o 
   0  19   6       87.80       70.70      8.59 o 
   1  19   6      132.25      157.00     10.53 o 
   2  19   6       50.06       58.22      8.41 o 
   3  19   6       25.58       26.00      8.73 o 
   4  19   6      146.93      115.30     16.00 o 
  -4  20   6       11.79        8.26     13.79 o 
  -3  20   6        9.84        5.36      7.37 o 
  -2  20   6      157.89      129.69     20.43 o 
  -1  20   6      102.87      106.89     10.08 o 
   0  20   6        0.51       -2.47      6.02 o 
   1  20   6       16.02        9.79      6.70 o 
   2  20   6       46.73       35.61      7.49 o 
   3  20   6        5.45       -3.41      9.52 o 
   4  20   6      185.98      221.77     50.59 o 
  -4  21   6        0.05        4.17      9.34 o 
  -3  21   6      170.62      165.00     12.54 o 
  -2  21   6       30.03       31.58      8.64 o 
  -1  21   6        0.59       -4.49      7.68 o 
   0  21   6        9.41       19.43      7.83 o 
   1  21   6       16.95       23.77      7.83 o 
   2  21   6       97.64      100.24     10.17 o 
   3  21   6        5.50        0.00     12.15 o 
  -3  22   6       44.42       55.38      9.94 o 
  -2  22   6       40.38       32.67      8.64 o 
  -1  22   6        8.38       10.04      7.29 o 
   0  22   6       52.38       68.06     11.67 o 
   1  22   6        1.80       10.38      7.66 o 
   2  22   6        4.70       -2.65      7.41 o 
   3  22   6      127.22      111.29     17.79 o 
  -2  23   6        1.53        2.37      8.09 o 
  -1  23   6      193.60      210.38     13.86 o 
   0  23   6      202.39      262.80     26.80 o 
   1  23   6       79.67       83.12     10.41 o 
   2  23   6        1.25       17.85      9.75 o 
  -7   0   7       37.52       69.22      9.66 o 
  -5   0   7      171.82      213.42     13.28 o 
  -3   0   7     1642.85     2059.04     26.87 o 
  -1   0   7      159.95      190.30      5.14 o 
   1   0   7       52.91       29.71      4.24 o 
   3   0   7       58.07       69.86      5.52 o 
   5   0   7       10.57       25.03      8.68 o 
   7   0   7       92.92       77.19     20.86 o 
  -8   1   7        0.03        5.48      5.69 o 
  -7   1   7       32.01       22.69      5.79 o 
  -6   1   7      480.86      422.29     12.64 o 
  -5   1   7        9.22        6.04      3.83 o 
  -4   1   7     1946.58     1684.37     16.58 o 
  -3   1   7      103.35      128.65      7.06 o 
  -2   1   7        9.01       35.11      2.57 o 
  -1   1   7     1357.00     1480.15     15.23 o 
   0   1   7      478.71      467.79     10.71 o 
   1   1   7      281.17      233.08      5.13 o 
   2   1   7     3917.64     4306.49     32.18 o 
   3   1   7        3.38       17.11      2.83 o 
   4   1   7      909.98      906.57     14.72 o 
   5   1   7        2.33       -2.48      9.18 o 
   6   1   7      169.92      170.39     12.90 o 
   7   1   7       14.83       26.20     15.65 o 
   8   1   7        4.35       26.08     17.73 o 
  -8   2   7        4.27        5.32      5.95 o 
  -7   2   7       22.41       31.56      6.62 o 
  -6   2   7       14.28       17.20      5.27 o 
  -5   2   7        1.09       -4.26      3.51 o 
  -4   2   7      125.51      116.79      4.85 o 
  -3   2   7      286.57      363.89      6.89 o 
  -2   2   7       27.87       26.87      2.56 o 
  -1   2   7      552.18      354.72      5.85 o 
   0   2   7     3394.15     3385.61     26.97 o 
   1   2   7      373.76      430.93      7.71 o 
   2   2   7      132.68      129.31      3.89 o 
   3   2   7     2252.64     2172.75     21.05 o 
   4   2   7       15.40        1.91      3.43 o 
   5   2   7       91.98      120.52      7.37 o 
   6   2   7        2.49       -1.66      5.80 o 
   7   2   7       72.24       76.21     14.01 o 
   8   2   7        2.64       24.09     12.02 o 
  -8   3   7       42.24       41.99      8.73 o 
  -7   3   7        2.98        7.75      5.66 o 
  -6   3   7        2.42        6.14      5.08 o 
  -5   3   7      325.08      294.50      9.66 o 
  -4   3   7      473.13      582.64     10.98 o 
  -3   3   7      169.27      201.48      5.74 o 
  -2   3   7        2.89       11.85      2.31 o 
  -1   3   7       56.90      112.16      3.55 o 
   0   3   7      908.02      878.93     10.77 o 
   1   3   7      209.73      214.74      5.60 o 
   2   3   7     5185.00     5327.46     36.50 o 
   3   3   7     2262.05     2294.79     25.74 o 
   4   3   7     1322.65     1294.58     15.81 o 
   5   3   7       96.60       79.10      6.53 o 
   6   3   7      510.39      509.36     13.85 o 
   7   3   7        9.66       18.35      8.73 o 
   8   3   7       38.08       61.29     21.91 o 
  -8   4   7       11.34       12.21      7.66 o 
  -7   4   7        2.80        0.29      5.82 o 
  -6   4   7      641.47      633.69     18.82 o 
  -5   4   7      146.68      122.29      7.94 o 
  -4   4   7      783.52      822.15     11.87 o 
  -3   4   7     1130.82     1221.81     13.95 o 
  -2   4   7      420.30      315.87      6.36 o 
  -1   4   7      334.72      337.18      6.00 o 
   0   4   7     2642.10     2479.94     18.96 o 
   1   4   7      718.41      674.15      7.93 o 
   2   4   7       31.69        7.30      2.24 o 
   3   4   7       59.17       79.45      4.31 o 
   4   4   7      877.14      922.48     14.81 o 
   5   4   7     1003.08      915.92     27.70 o 
   6   4   7       30.67       32.26      8.87 o 
   7   4   7        0.71        8.49      8.26 o 
   8   4   7        8.47       26.11     11.73 o 
  -8   5   7        6.82        0.49      6.75 o 
  -7   5   7      243.28      284.24     13.13 o 
  -6   5   7        0.02        0.22      5.38 o 
  -5   5   7      145.95      134.36      7.14 o 
  -4   5   7      368.83      406.09      8.35 o 
  -3   5   7       38.55       76.17      4.16 o 
  -2   5   7     1861.45     1856.03     17.32 o 
  -1   5   7     1258.90     1401.66     13.59 o 
   0   5   7       39.20       28.21      2.37 o 
   1   5   7      772.08      945.23     10.19 o 
   2   5   7      243.39      235.96      5.75 o 
   3   5   7        1.99       -0.38      2.74 o 
   4   5   7      224.44      201.16      7.92 o 
   5   5   7      176.81      173.56      9.80 o 
   6   5   7      135.30      131.21     11.64 o 
   7   5   7      136.25      133.44     12.89 o 
  -8   6   7       55.86       46.87      9.10 o 
  -7   6   7        9.93        5.66      5.99 o 
  -6   6   7      101.64      106.58      8.55 o 
  -5   6   7      143.52      170.54      7.67 o 
  -4   6   7        8.60        3.92      2.68 o 
  -3   6   7      133.00      100.83      4.65 o 
  -2   6   7     1743.80     2243.86     19.91 o 
  -1   6   7      600.47      816.66     10.07 o 
   0   6   7     2400.10     2755.69     21.57 o 
   1   6   7     2477.93     2443.38     22.63 o 
   2   6   7      935.67     1027.71     12.14 o 
   3   6   7     1604.33     1718.85     17.87 o 
   4   6   7      159.43      167.08      7.42 o 
   5   6   7       69.38       73.64      7.60 o 
   6   6   7       29.04       28.40      8.87 o 
   7   6   7       40.61       25.53      8.87 o 
  -8   7   7       19.41       33.67      8.44 o 
  -7   7   7       49.84       51.88      8.02 o 
  -6   7   7      133.78      152.52      9.95 o 
  -5   7   7      941.55      904.84     15.97 o 
  -4   7   7      811.91      846.96     12.76 o 
  -3   7   7     1258.31     1227.73     14.49 o 
  -2   7   7     7612.76     7420.58     50.18 o 
  -1   7   7        8.70       12.68      2.41 o 
   0   7   7     5663.43     6341.44     42.55 o 
   1   7   7      447.48      481.44      7.97 o 
   2   7   7     1063.49     1062.72     12.72 o 
   3   7   7     2362.62     2326.14     22.94 o 
   4   7   7      972.51      947.41     15.85 o 
   5   7   7      106.46      115.28     10.39 o 
   6   7   7      143.38      153.01     12.43 o 
   7   7   7        9.45       22.69      9.28 o 
  -8   8   7       21.84        1.63      8.99 o 
  -7   8   7       10.43       12.66     16.69 o 
  -6   8   7        0.47        6.87      5.62 o 
  -5   8   7      164.96      162.57      7.86 o 
  -4   8   7     1006.11     1001.95     14.32 o 
  -3   8   7       14.35       40.58      3.67 o 
  -2   8   7     1019.21     1085.68     13.05 o 
  -1   8   7       99.00       46.01      3.11 o 
   0   8   7     6861.27     6206.11     42.42 o 
   1   8   7     5157.29     5747.61     40.21 o 
   2   8   7     3346.08     3185.40     26.41 o 
   3   8   7      940.22     1084.67     14.28 o 
   4   8   7       32.90       45.61      5.82 o 
   5   8   7      267.48      246.97     13.93 o 
   6   8   7       16.19       11.66      7.82 o 
   7   8   7       18.36       36.50      9.95 o 
  -8   9   7       55.18       59.60     11.23 o 
  -7   9   7       31.61       36.18      9.76 o 
  -6   9   7      737.48      694.10     21.27 o 
  -5   9   7        9.29       10.51      5.02 o 
  -4   9   7     3476.37     3358.35     34.75 o 
  -3   9   7      603.30      706.21     11.28 o 
  -2   9   7       77.37       35.39      3.37 o 
  -1   9   7     1504.81     1791.07     19.98 o 
   0   9   7      501.63      452.68      8.02 o 
   1   9   7      162.62      156.52      8.09 o 
   2   9   7      154.01      127.64      5.43 o 
   3   9   7      412.59      417.93      9.36 o 
   4   9   7       11.42       -3.14      4.48 o 
   5   9   7       60.54       33.38      8.78 o 
   6   9   7        4.92       10.29      7.61 o 
   7   9   7        0.18       25.82      8.99 o 
  -7  10   7       18.95       31.34      8.57 o 
  -6  10   7        0.07       11.61     12.75 o 
  -5  10   7      336.11      347.63     12.47 o 
  -4  10   7      440.05      391.88     10.99 o 
  -3  10   7        7.58        8.39      3.87 o 
  -2  10   7      569.32      490.98     10.50 o 
  -1  10   7     4208.97     4454.64     37.79 o 
   0  10   7      770.73      654.71      9.95 o 
   1  10   7      166.22      121.12      5.85 o 
   2  10   7      118.10       90.17      5.14 o 
   3  10   7        0.53        3.41      4.28 o 
   4  10   7       13.25        9.09      5.15 o 
   5  10   7      110.91      114.26     11.16 o 
   6  10   7        0.04       -1.62      7.41 o 
   7  10   7        0.31        7.34      9.94 o 
  -7  11   7        0.10        7.28     10.08 o 
  -6  11   7       59.04       58.57      9.22 o 
  -5  11   7      278.13      249.88     11.28 o 
  -4  11   7      564.27      525.26     12.64 o 
  -3  11   7      118.93      131.98      6.96 o 
  -2  11   7     3235.87     2762.14     28.54 o 
  -1  11   7        6.63        4.73      3.24 o 
   0  11   7     1766.52     1814.80     18.13 o 
   1  11   7      440.63      455.14      8.88 o 
   2  11   7      283.53      238.92      7.24 o 
   3  11   7      770.13      690.51     12.22 o 
   4  11   7       99.96      101.69      7.56 o 
   5  11   7      247.18      264.53     14.43 o 
   6  11   7        8.39        2.74     10.95 o 
   7  11   7       31.34       27.73     13.56 o 
  -7  12   7        1.06        0.60      7.97 o 
  -6  12   7        2.21       -0.66      6.81 o 
  -5  12   7        1.69        6.40      5.22 o 
  -4  12   7      441.91      420.49     11.89 o 
  -3  12   7       19.00       17.09      4.73 o 
  -2  12   7        2.23        4.54      3.78 o 
  -1  12   7       10.22        5.08      3.66 o 
   0  12   7      221.57      189.86      7.22 o 
   1  12   7     1184.53     1182.90     16.47 o 
   2  12   7       69.41      104.72      5.77 o 
   3  12   7     2391.95     2370.17     24.45 o 
   4  12   7       46.38       75.35     10.76 o 
   5  12   7      177.40      209.18     16.23 o 
   6  12   7        3.53        5.22      8.85 o 
   7  12   7        0.33        8.34     13.56 o 
  -7  13   7       49.45       56.10     10.63 o 
  -6  13   7       14.30       26.38     13.84 o 
  -5  13   7       16.90       29.17      6.28 o 
  -4  13   7       32.56       40.85      6.02 o 
  -3  13   7      280.67      261.02      9.48 o 
  -2  13   7      130.49      121.61      6.92 o 
  -1  13   7       19.11       16.78      4.11 o 
   0  13   7      424.04      416.71     10.29 o 
   1  13   7      399.38      412.44     10.32 o 
   2  13   7       89.40       93.91      7.56 o 
   3  13   7       19.93        5.91      4.72 o 
   4  13   7       13.11       10.26      8.15 o 
   5  13   7      222.64      230.89     29.21 o 
   6  13   7       23.20       10.43      9.59 o 
  -7  14   7       11.98        9.44     16.46 o 
  -6  14   7       45.45       48.25      9.78 o 
  -5  14   7      217.80      209.90     11.32 o 
  -4  14   7       13.87       11.34      5.35 o 
  -3  14   7      681.98      641.90     14.51 o 
  -2  14   7      289.67      253.42      9.64 o 
  -1  14   7     1087.43     1144.60     17.84 o 
   0  14   7      251.41      221.69      8.51 o 
   1  14   7       67.63       79.71     10.39 o 
   2  14   7      126.28      145.39      8.91 o 
   3  14   7      654.72      616.49     15.51 o 
   4  14   7       16.25       14.56      7.45 o 
   5  14   7       16.64       13.73     17.21 o 
   6  14   7        7.77       22.50     10.01 o 
  -6  15   7        5.19       -8.23      7.36 o 
  -5  15   7       13.44        2.70      7.08 o 
  -4  15   7       39.87       50.31      7.16 o 
  -3  15   7      226.67      258.47     10.41 o 
  -2  15   7      242.28      318.01     11.05 o 
  -1  15   7      327.16      364.38     13.19 o 
   0  15   7      255.22      259.79     11.48 o 
   1  15   7      267.99      282.45     21.98 o 
   2  15   7       40.64       18.55      6.11 o 
   3  15   7        1.95       -6.03      4.92 o 
   4  15   7       15.81        0.79     10.23 o 
   5  15   7        6.85       14.60     14.60 o 
   6  15   7       23.87       25.03     15.65 o 
  -6  16   7        8.65        2.66      8.39 o 
  -5  16   7        2.55        0.91      5.87 o 
  -4  16   7        8.74        1.38      5.62 o 
  -3  16   7        9.24       18.05      6.81 o 
  -2  16   7        8.27       -9.12      6.47 o 
  -1  16   7       14.74       21.07      6.63 o 
   0  16   7      619.97      646.65     16.65 o 
   1  16   7       23.17       11.06      5.83 o 
   2  16   7      147.68      160.44      9.97 o 
   3  16   7      264.12      238.59     11.45 o 
   4  16   7      232.43      321.71     21.05 o 
   5  16   7        8.63        1.21     15.13 o 
  -6  17   7       61.62       64.73     10.84 o 
  -5  17   7        3.03        3.82      7.83 o 
  -4  17   7      215.42      232.32     14.35 o 
  -3  17   7      129.75      139.70     12.35 o 
  -2  17   7      219.32      259.75     12.44 o 
  -1  17   7       25.17       21.74      7.38 o 
   0  17   7      519.04      499.61     15.28 o 
   1  17   7       11.90       19.63      6.30 o 
   2  17   7      856.81      797.02     19.25 o 
   3  17   7       69.81       91.94     10.96 o 
   4  17   7        4.06       14.76     11.76 o 
   5  17   7        1.47       10.06     14.60 o 
  -5  18   7        4.66       -9.89      7.03 o 
  -4  18   7       75.33       79.43     10.81 o 
  -3  18   7       42.61       39.11      8.11 o 
  -2  18   7        0.63        3.26      8.43 o 
  -1  18   7        2.73       -1.85      6.62 o 
   0  18   7        0.35       -4.92      5.57 o 
   1  18   7        0.02       -7.95      5.43 o 
   2  18   7       24.10       27.42      7.19 o 
   3  18   7       74.95       59.68      9.72 o 
   4  18   7        5.93       13.63     13.56 o 
   5  18   7       14.68       47.18     14.03 o 
  -5  19   7       38.21       49.59     10.69 o 
  -4  19   7       76.38      104.80     13.41 o 
  -3  19   7       90.52       87.09      9.78 o 
  -2  19   7       37.87       68.39      8.84 o 
  -1  19   7       18.61       10.92      7.99 o 
   0  19   7        9.39       10.29      8.73 o 
   1  19   7       14.14        3.28      6.09 o 
   2  19   7       21.16       19.45      9.33 o 
   3  19   7       15.98       17.93      8.34 o 
   4  19   7       17.92       20.86     18.78 o 
  -4  20   7      215.59      221.97     15.66 o 
  -3  20   7      176.00      167.52     12.28 o 
  -2  20   7       82.48       84.66     10.54 o 
  -1  20   7       26.08       31.56      8.11 o 
   0  20   7       27.09       21.90      7.27 o 
   1  20   7       12.35        4.48      6.32 o 
   2  20   7        1.21        2.63      7.40 o 
   3  20   7       63.89      120.95     16.76 o 
   4  20   7       16.07       16.47     17.73 o 
  -4  21   7        1.13        7.85      8.22 o 
  -3  21   7        1.63        5.15      7.58 o 
  -2  21   7      143.95      135.81     11.44 o 
  -1  21   7       31.36       38.70      8.59 o 
   0  21   7       89.04       76.35      9.32 o 
   1  21   7        0.03       -0.02      6.66 o 
   2  21   7       63.88       71.31     11.79 o 
   3  21   7       13.21        2.53     12.52 o 
  -3  22   7       95.14      113.29     11.44 o 
  -2  22   7        0.59        6.93      7.69 o 
  -1  22   7       24.76       28.42      8.73 o 
   0  22   7      169.32      173.37     13.10 o 
   1  22   7        8.52       21.84     10.67 o 
   2  22   7       26.44       22.75     10.39 o 
  -2  23   7      201.27      209.68     13.98 o 
  -1  23   7       16.34       10.90      8.47 o 
   0  23   7      200.27      214.02     13.91 o 
   1  23   7       46.34       39.96      9.06 o 
  -8   0   8        1.98       -0.22      8.12 o 
  -6   0   8        2.43       10.82      6.81 o 
  -4   0   8      908.91      763.23     16.67 o 
  -2   0   8        4.01       21.15      9.42 o 
   0   0   8     8976.45     9295.95     96.39 o 
   2   0   8     6708.68     6397.69     70.37 o 
   4   0   8      453.61      478.21     19.82 o 
   6   0   8      106.28       85.54     21.91 o 
   8   0   8       17.48       35.47     18.78 o 
  -8   1   8       16.63        5.76      6.11 o 
  -7   1   8       77.10       83.27      7.63 o 
  -6   1   8      286.33      321.17     14.28 o 
  -5   1   8      104.24      117.91      6.88 o 
  -4   1   8      277.87      279.78      6.90 o 
  -3   1   8     2913.77     2970.90     24.21 o 
  -2   1   8     3067.64     3086.25     22.69 o 
  -1   1   8      228.33      285.56      5.02 o 
   0   1   8     1419.53     1229.28     13.14 o 
   1   1   8      798.49      972.17     11.39 o 
   2   1   8      854.12      879.41     10.05 o 
   3   1   8      565.00      513.16      8.57 o 
   4   1   8       20.16       15.01      4.84 o 
   5   1   8       91.61      123.28      8.30 o 
   6   1   8       35.96       19.95     11.73 o 
   7   1   8       35.95       47.48     13.63 o 
   8   1   8        1.00       27.21     12.89 o 
  -8   2   8       27.07       24.84      6.77 o 
  -7   2   8        0.26       -2.25      4.87 o 
  -6   2   8        1.37       -6.41      4.28 o 
  -5   2   8       76.26       57.20      5.86 o 
  -4   2   8      616.58      510.68      9.65 o 
  -3   2   8     4445.05     4308.48     30.73 o 
  -2   2   8      298.45      307.76      6.53 o 
  -1   2   8     9153.18     8862.82     61.04 o 
   0   2   8      418.68      230.80      7.17 o 
   1   2   8     2956.21     3107.69     42.22 o 
   2   2   8       24.52       54.10      4.49 o 
   3   2   8      377.78      404.53      6.97 o 
   4   2   8      582.22      640.10     10.97 o 
   5   2   8        8.87        5.69      4.39 o 
   6   2   8      123.16      172.29     12.80 o 
   7   2   8       24.03       39.12     13.28 o 
   8   2   8        9.99       24.31     12.15 o 
  -8   3   8       24.94       19.12      7.73 o 
  -7   3   8       22.62       27.68      6.58 o 
  -6   3   8      162.54      158.18      8.75 o 
  -5   3   8     1482.93     1359.43     20.22 o 
  -4   3   8      171.71      168.99      6.08 o 
  -3   3   8     1410.94     1309.64     14.87 o 
  -2   3   8       27.94       37.08      2.95 o 
  -1   3   8     5263.89     4864.85     33.68 o 
   0   3   8     1539.92     1567.85     16.14 o 
   1   3   8     3908.97     3879.84     31.47 o 
   2   3   8     2297.08     2041.38     18.43 o 
   3   3   8      163.28      152.16      5.33 o 
   4   3   8      740.21      775.16     12.03 o 
   5   3   8      157.22      153.21      9.71 o 
   6   3   8      193.95      200.96     13.28 o 
   7   3   8       13.57       -0.27     11.41 o 
  -8   4   8       38.15       28.87      8.88 o 
  -7   4   8       10.01        2.23      6.01 o 
  -6   4   8        5.53        3.70      5.51 o 
  -5   4   8      300.23      351.05     14.24 o 
  -4   4   8      104.73      153.70      5.78 o 
  -3   4   8     1183.21     1284.27     14.79 o 
  -2   4   8      221.64      125.67      4.44 o 
  -1   4   8      439.74      456.73      7.24 o 
   0   4   8      433.28      502.19      7.06 o 
   1   4   8     2456.41     2259.27     24.11 o 
   2   4   8      565.69      561.80      8.19 o 
   3   4   8      142.23      134.58      7.08 o 
   4   4   8        1.27       -5.43      3.62 o 
   5   4   8      371.62      348.50     16.25 o 
   6   4   8        2.03       14.15      8.09 o 
   7   4   8       21.96       34.19     29.21 o 
  -8   5   8        6.71       -0.09      6.64 o 
  -7   5   8        6.01        0.72      6.10 o 
  -6   5   8      208.07      185.09     12.35 o 
  -5   5   8       28.07       34.64      4.94 o 
  -4   5   8       65.21       55.90      5.12 o 
  -3   5   8       63.07      103.95      4.73 o 
  -2   5   8      101.08      132.15      4.71 o 
  -1   5   8     5837.44     5829.67     43.02 o 
   0   5   8      637.19      590.64      8.00 o 
   1   5   8      465.95      434.13      6.76 o 
   2   5   8      203.12      209.17      6.22 o 
   3   5   8      136.10      142.33      6.30 o 
   4   5   8      239.75      243.63      8.59 o 
   5   5   8       39.00       27.75      8.30 o 
   6   5   8      163.00      179.66     13.33 o 
   7   5   8        1.34       12.52     11.80 o 
  -8   6   8       23.21       25.98      8.05 o 
  -7   6   8       15.53       18.12      6.75 o 
  -6   6   8       55.80       69.24      7.53 o 
  -5   6   8     1515.40     1452.94     20.55 o 
  -4   6   8      723.92      795.27     12.27 o 
  -3   6   8     2590.23     2424.80     22.58 o 
  -2   6   8      214.26      184.23      5.53 o 
  -1   6   8     2636.29     2615.44     21.79 o 
   0   6   8     7203.77     8292.61     53.61 o 
   1   6   8        0.76        0.03      2.23 o 
   2   6   8       20.04       11.24      4.16 o 
   3   6   8      107.68      130.67      7.54 o 
   4   6   8      715.32      696.28     17.37 o 
   5   6   8      106.52      104.71     10.83 o 
   6   6   8        0.00       -2.28      7.76 o 
   7   6   8       21.60       18.62     12.15 o 
  -8   7   8        0.66        2.18      8.12 o 
  -7   7   8       10.23       17.17      6.93 o 
  -6   7   8       82.19       93.84      8.57 o 
  -5   7   8       39.23       16.65      4.52 o 
  -4   7   8       52.73       63.21      4.81 o 
  -3   7   8      500.82      476.96      9.17 o 
  -2   7   8       74.92       52.74      6.21 o 
  -1   7   8      200.40      262.52      6.17 o 
   0   7   8      785.98      879.84     10.75 o 
   1   7   8        0.80        1.49      2.37 o 
   2   7   8     1632.74     1495.80     15.86 o 
   3   7   8      115.59      152.95      7.06 o 
   4   7   8       51.47       54.92      5.77 o 
   5   7   8      190.08      171.51     12.39 o 
   6   7   8      119.89      115.44     12.37 o 
   7   7   8       28.23       31.34      9.75 o 
  -8   8   8       26.66       35.72     10.43 o 
  -7   8   8        1.23        0.36      8.03 o 
  -6   8   8       72.45       86.66     11.29 o 
  -5   8   8       33.07       35.50      7.40 o 
  -4   8   8       78.41       69.09      5.12 o 
  -3   8   8        9.88       31.85      3.50 o 
  -2   8   8      914.25     1033.71     12.98 o 
  -1   8   8      523.13      847.62     10.90 o 
   0   8   8     2259.12     2235.96     19.88 o 
   1   8   8      756.91      843.46     11.23 o 
   2   8   8      385.22      414.62      8.38 o 
   3   8   8       33.05       53.58      4.57 o 
   4   8   8      824.94      808.09     17.97 o 
   5   8   8       58.70       72.86      9.40 o 
   6   8   8       59.19       54.32      9.89 o 
   7   8   8        0.00       13.57      9.15 o 
  -7   9   8       10.29       -2.78      7.23 o 
  -6   9   8       30.68       22.17      7.57 o 
  -5   9   8        2.00        6.12      6.32 o 
  -4   9   8       41.37       52.39      5.11 o 
  -3   9   8       38.54       40.94      3.93 o 
  -2   9   8        2.13        2.17      2.45 o 
  -1   9   8      530.70      500.67      8.53 o 
   0   9   8        0.44        1.62      2.57 o 
   1   9   8       28.42       35.91      3.79 o 
   2   9   8      592.99      618.78     11.04 o 
   3   9   8      116.40      131.80      6.22 o 
   4   9   8      324.12      306.73     13.72 o 
   5   9   8       17.42       11.19      9.90 o 
   6   9   8       52.13       56.44     10.10 o 
   7   9   8       27.41       14.33      9.16 o 
  -7  10   8       34.49       41.77      9.60 o 
  -6  10   8       42.22       41.18      7.97 o 
  -5  10   8       94.79      112.23      8.38 o 
  -4  10   8       37.62       48.09      5.66 o 
  -3  10   8      351.57      295.46      9.19 o 
  -2  10   8      363.56      302.19      8.86 o 
  -1  10   8      910.25      926.47     12.15 o 
   0  10   8      377.84      370.08      7.96 o 
   1  10   8      141.03      133.13      5.81 o 
   2  10   8      758.44      771.40     11.88 o 
   3  10   8        9.17        9.17      3.89 o 
   4  10   8       36.24       23.03      6.92 o 
   5  10   8        0.75        7.83      7.32 o 
   6  10   8       24.71       49.80      9.89 o 
   7  10   8       12.88       13.78     10.68 o 
  -7  11   8        0.07       -2.83      7.06 o 
  -6  11   8       28.76       20.28      8.47 o 
  -5  11   8       12.24       19.43      5.82 o 
  -4  11   8      187.22      164.66      8.20 o 
  -3  11   8      176.59      195.39      8.19 o 
  -2  11   8        9.65       13.38      4.61 o 
  -1  11   8      686.01      668.71     12.53 o 
   0  11   8     3301.50     3538.87     29.15 o 
   1  11   8      354.65      299.79      7.81 o 
   2  11   8      212.48      229.69      7.47 o 
   3  11   8      332.39      305.85      9.17 o 
   4  11   8       89.94      100.35      8.99 o 
   5  11   8       15.89       21.84      8.06 o 
   6  11   8       11.76       15.30      9.94 o 
   7  11   8        2.86        5.22     11.47 o 
  -7  12   8        8.75       11.60      8.54 o 
  -6  12   8      211.97      228.19     14.65 o 
  -5  12   8      213.49      172.05     18.82 o 
  -4  12   8      297.37      260.99      9.98 o 
  -3  12   8      369.20      359.96     12.11 o 
  -2  12   8      199.14      168.27      7.59 o 
  -1  12   8      582.27      653.82     12.59 o 
   0  12   8     1426.04     1319.46     17.95 o 
   1  12   8        0.67       -2.99      3.83 o 
   2  12   8      509.43      519.44     16.79 o 
   3  12   8        7.17        1.18      4.38 o 
   4  12   8      118.98      109.59      9.37 o 
   5  12   8        1.29       -6.66      7.72 o 
   6  12   8       12.11       22.32     10.25 o 
  -7  13   8        0.04       13.80      8.99 o 
  -6  13   8       32.43       29.16     10.34 o 
  -5  13   8        4.74        7.23      7.96 o 
  -4  13   8       28.97       41.03      5.96 o 
  -3  13   8      274.29      247.49      9.53 o 
  -2  13   8       76.79       93.06      6.37 o 
  -1  13   8      978.12      861.76     15.14 o 
   0  13   8       61.60       85.99      6.41 o 
   1  13   8        0.17       -5.28      3.52 o 
   2  13   8      485.21      413.75     10.96 o 
   3  13   8       90.76      100.28      9.64 o 
   4  13   8       68.38       73.64      9.77 o 
   5  13   8       93.77      125.21     14.01 o 
   6  13   8        0.06        9.91     10.33 o 
  -6  14   8        0.99        7.91      7.97 o 
  -5  14   8        1.75       14.36      6.08 o 
  -4  14   8       23.34       14.65      6.37 o 
  -3  14   8       28.13       22.70      5.36 o 
  -2  14   8       80.48       75.87      6.43 o 
  -1  14   8     1048.99     1074.59     17.61 o 
   0  14   8      401.68      394.53     10.85 o 
   1  14   8     1265.32     1222.15     23.19 o 
   2  14   8       11.93        9.11      5.24 o 
   3  14   8      176.08      201.66     12.34 o 
   4  14   8        1.89       -9.26      8.05 o 
   5  14   8       27.64       52.30     11.06 o 
   6  14   8        3.91       14.82     10.68 o 
  -6  15   8        1.35        1.39     13.20 o 
  -5  15   8      220.03      204.16     11.56 o 
  -4  15   8       28.90       32.04      6.21 o 
  -3  15   8       99.44      107.92      8.06 o 
  -2  15   8      565.34      523.35     13.53 o 
  -1  15   8      422.55      346.79     13.06 o 
   0  15   8      272.84      244.35     11.44 o 
   1  15   8      209.98      189.29     10.11 o 
   2  15   8        5.86       -4.23      4.85 o 
   3  15   8      363.70      354.30     15.72 o 
   4  15   8       25.15       24.84     11.53 o 
   5  15   8       31.14       60.50     16.69 o 
   6  15   8       55.51       71.98     20.86 o 
  -6  16   8       23.61       45.84     15.26 o 
  -5  16   8        0.77       -0.60      6.08 o 
  -4  16   8       75.88       64.59      8.05 o 
  -3  16   8      259.70      294.65     13.26 o 
  -2  16   8      157.14      142.71     10.09 o 
  -1  16   8      906.87      845.71     19.06 o 
   0  16   8       61.61       46.19      7.02 o 
   1  16   8     1033.44      910.08     21.98 o 
   2  16   8       37.94       27.25      6.73 o 
   3  16   8      221.12      201.88     13.42 o 
   4  16   8      222.89      196.22     18.54 o 
   5  16   8        1.88       17.73     14.60 o 
  -6  17   8        6.52       29.03      9.42 o 
  -5  17   8        3.84       -2.43      7.23 o 
  -4  17   8        0.75       17.06      7.70 o 
  -3  17   8      251.49      242.51     12.44 o 
  -2  17   8       49.83       61.11      8.04 o 
  -1  17   8      517.70      456.19     15.10 o 
   0  17   8      212.03      170.21     10.25 o 
   1  17   8      748.85      630.11     17.22 o 
   2  17   8        8.68        0.48      7.08 o 
   3  17   8        0.30        6.44      7.63 o 
   4  17   8       46.00       15.80     12.52 o 
   5  17   8       13.68      -15.65     13.56 o 
  -5  18   8        5.93       19.49      8.62 o 
  -4  18   8       69.64       82.65     15.55 o 
  -3  18   8        3.50        7.29      6.61 o 
  -2  18   8       21.09       20.03      6.96 o 
  -1  18   8       53.29       68.10      8.26 o 
   0  18   8        3.16        1.69      7.08 o 
   1  18   8      300.90      288.18     13.00 o 
   2  18   8        0.15       -6.39      7.01 o 
   3  18   8       95.11       74.15     10.34 o 
   4  18   8       16.27        3.40     10.99 o 
   5  18   8       24.71       20.86     17.73 o 
  -5  19   8       15.73       21.99     13.26 o 
  -4  19   8        0.05        0.00      7.18 o 
  -3  19   8        0.59       -9.56      7.73 o 
  -2  19   8        0.01       -8.88      5.92 o 
  -1  19   8       15.57        5.27      6.36 o 
   0  19   8        0.98        3.29      5.89 o 
   1  19   8       12.85       11.22     11.44 o 
   2  19   8        2.43        6.21      8.37 o 
   3  19   8       22.83       57.04     10.74 o 
   4  19   8       30.12       52.61     14.03 o 
  -4  20   8       48.86       67.99     11.03 o 
  -3  20   8      189.63      183.68     12.53 o 
  -2  20   8      114.77      129.06     17.53 o 
  -1  20   8       38.68       41.74      7.96 o 
   0  20   8        6.68       -0.16      6.09 o 
   1  20   8       48.69       62.60      8.77 o 
   2  20   8       47.10       42.65     19.94 o 
   3  20   8        7.23       40.48     19.82 o 
   4  20   8        0.37        4.52     11.76 o 
  -3  21   8       26.32       21.29     10.39 o 
  -2  21   8      104.22      115.31     10.77 o 
  -1  21   8      163.04      183.96     14.30 o 
   0  21   8       73.82       90.97     15.72 o 
   1  21   8      101.74      128.43     13.32 o 
   2  21   8       13.81       17.95      9.42 o 
   3  21   8       11.52      -12.10     12.15 o 
  -3  22   8       18.62        5.21      7.83 o 
  -2  22   8        1.29        5.92      9.39 o 
  -1  22   8       19.07       30.56      8.72 o 
   0  22   8        2.62       -5.48      7.08 o 
   1  22   8      168.59      203.45     15.88 o 
   2  22   8        0.30       -7.63      9.76 o 
  -1  23   8      156.95      143.87     23.31 o 
   0  23   8        4.28        6.77      7.98 o 
   1  23   8       26.71       29.04      9.99 o 
  -7   0   9        0.02       -3.98      6.57 o 
  -5   0   9     1075.87      968.53     28.89 o 
  -3   0   9     9142.59    10004.58     80.92 o 
  -1   0   9      647.74      551.25     17.57 o 
   1   0   9     2172.97     1992.64     32.82 o 
   3   0   9       12.61        5.11      3.54 o 
   5   0   9      245.98      239.92     27.12 o 
   7   0   9        0.99      -15.65     14.60 o 
  -8   1   9        2.47       10.00      6.11 o 
  -7   1   9       10.47        4.82      4.99 o 
  -6   1   9      152.04      121.65      8.28 o 
  -5   1   9      628.77      662.42     14.29 o 
  -4   1   9      594.70      571.26      9.69 o 
  -3   1   9       41.89       62.95      3.98 o 
  -2   1   9      178.36      326.05      7.40 o 
  -1   1   9     1248.79     1376.41     19.86 o 
   0   1   9      292.16      500.73      7.83 o 
   1   1   9      243.05      136.74      4.47 o 
   2   1   9     3499.52     3433.13     25.79 o 
   3   1   9      297.59      280.43      6.64 o 
   4   1   9       70.69       76.49      5.67 o 
   5   1   9       13.03        9.38      6.80 o 
   6   1   9        0.01        0.98     11.41 o 
   7   1   9        1.51        9.19     14.08 o 
  -8   2   9        6.75       16.05      6.53 o 
  -7   2   9        5.68       17.20      6.06 o 
  -6   2   9        1.68       -6.46      4.31 o 
  -5   2   9      560.16      654.24     17.44 o 
  -4   2   9      680.17      680.26     12.95 o 
  -3   2   9      223.35      105.96      4.73 o 
  -2   2   9      430.15      345.89      7.00 o 
  -1   2   9      821.53      798.00      9.76 o 
   0   2   9       66.44       82.52      3.95 o 
   1   2   9       49.27       30.08      3.02 o 
   2   2   9       95.40       82.52      4.82 o 
   3   2   9       15.54       16.34      2.60 o 
   4   2   9       38.55       37.76      4.15 o 
   5   2   9       14.82        9.65      6.81 o 
   6   2   9      141.93      160.64     17.32 o 
   7   2   9        1.80       12.45     11.47 o 
  -8   3   9        6.89        3.12      6.99 o 
  -7   3   9        2.06       10.86      6.44 o 
  -6   3   9       21.75       27.09      5.73 o 
  -5   3   9      122.71      112.17      6.27 o 
  -4   3   9      390.65      334.27      7.98 o 
  -3   3   9       26.20       25.11      3.10 o 
  -2   3   9     3686.54     3752.40     29.11 o 
  -1   3   9     1363.52     1184.02     12.49 o 
   0   3   9        3.63        6.01      2.32 o 
   1   3   9        4.03       -0.45      3.08 o 
   2   3   9      117.63      123.16      5.06 o 
   3   3   9        9.82       20.67      2.97 o 
   4   3   9       44.93       50.69      6.08 o 
   5   3   9        2.38        0.44      7.03 o 
   6   3   9       14.10        1.12     10.68 o 
   7   3   9       12.77       21.22     12.89 o 
  -8   4   9        6.12       20.38      7.23 o 
  -7   4   9      157.89      146.70     10.64 o 
  -6   4   9      120.14      121.34      8.82 o 
  -5   4   9      327.36      333.74     14.29 o 
  -4   4   9       50.17       31.06      3.73 o 
  -3   4   9        0.23        4.94      2.61 o 
  -2   4   9     1086.38      955.55     11.91 o 
  -1   4   9        3.63        3.86      2.20 o 
   0   4   9     2073.14     2092.06     17.45 o 
   1   4   9       15.19       55.43      4.09 o 
   2   4   9      147.94      202.71      5.15 o 
   3   4   9      429.48      422.78      8.29 o 
   4   4   9      188.11      187.48      9.64 o 
   5   4   9       12.96       10.71      7.57 o 
   6   4   9        6.84       11.16     19.30 o 
   7   4   9       24.50       14.29     12.15 o 
  -8   5   9        2.40        8.43      7.05 o 
  -7   5   9       74.64       51.43      8.32 o 
  -6   5   9      137.81      126.59      9.30 o 
  -5   5   9       20.11       26.56      6.00 o 
  -4   5   9     1121.63     1163.74     15.28 o 
  -3   5   9      924.77      810.01     11.80 o 
  -2   5   9       40.54       64.53      4.35 o 
  -1   5   9    11436.59    12238.91     76.28 o 
   0   5   9      578.91      598.31      8.23 o 
   1   5   9      412.54      331.27      8.32 o 
   2   5   9      120.58      140.65      5.05 o 
   3   5   9      151.29      183.04      6.17 o 
   4   5   9      141.95      158.88     13.40 o 
   5   5   9      230.18      231.03     13.51 o 
   6   5   9       20.49       35.14      8.84 o 
   7   5   9        5.74        6.91     11.53 o 
  -8   6   9        0.29       10.55      7.49 o 
  -7   6   9        9.69       12.38      6.75 o 
  -6   6   9       27.16       33.61      6.70 o 
  -5   6   9       13.57       20.38      4.94 o 
  -4   6   9      381.23      376.71      8.91 o 
  -3   6   9     3616.24     3564.04     29.90 o 
  -2   6   9     1455.76     1516.40     16.19 o 
  -1   6   9      322.04      239.73      6.38 o 
   0   6   9      553.83      643.13      8.86 o 
   1   6   9      816.70      944.60     11.10 o 
   2   6   9     1606.34     1515.32     15.64 o 
   3   6   9      151.59      160.16      7.00 o 
   4   6   9      523.16      537.36     14.70 o 
   5   6   9        1.80        3.44      7.88 o 
   6   6   9       75.94       93.68     11.20 o 
   7   6   9       80.95       96.00     20.34 o 
  -8   7   9        1.13       -0.35      8.43 o 
  -7   7   9       64.59       39.57      7.63 o 
  -6   7   9       17.41       31.93      7.23 o 
  -5   7   9      926.02      913.36     16.73 o 
  -4   7   9       34.32       51.56      4.51 o 
  -3   7   9      168.66      184.93      6.38 o 
  -2   7   9     1804.60     1829.20     18.52 o 
  -1   7   9     2923.45     3347.18     26.97 o 
   0   7   9      277.22      300.00      6.54 o 
   1   7   9      105.45       87.49      4.17 o 
   2   7   9        1.66        7.15      2.97 o 
   3   7   9     1272.64     1184.72     17.36 o 
   4   7   9       18.80       22.74      6.39 o 
   5   7   9      188.16      211.57     13.77 o 
   6   7   9       28.23       56.14      9.82 o 
   7   7   9        0.23        7.24     12.47 o 
  -8   8   9        2.11       -4.50      8.62 o 
  -7   8   9       11.13        9.82      8.02 o 
  -6   8   9        0.00        0.19      5.38 o 
  -5   8   9      189.53      189.95      8.64 o 
  -4   8   9       35.71       33.69      4.28 o 
  -3   8   9      659.16      630.04     10.78 o 
  -2   8   9      733.26      819.40     11.67 o 
  -1   8   9     1054.77     1296.36     14.45 o 
   0   8   9        0.13        5.71      2.68 o 
   1   8   9     2271.08     2478.15     22.05 o 
   2   8   9      310.41      282.41      7.33 o 
   3   8   9      393.46      360.54     10.46 o 
   4   8   9        0.35       -0.90      5.98 o 
   5   8   9       44.97       50.29     12.73 o 
   6   8   9        0.01       10.33      8.26 o 
   7   8   9        6.47       17.02     11.53 o 
  -7   9   9        6.41       11.42      7.78 o 
  -6   9   9       26.84       10.02      7.41 o 
  -5   9   9      157.84      155.35      9.32 o 
  -4   9   9      825.83      885.42     13.97 o 
  -3   9   9      962.10      876.89     13.05 o 
  -2   9   9       70.08       75.22      4.74 o 
  -1   9   9      633.16      715.05     10.51 o 
   0   9   9     1958.97     1600.74     16.66 o 
   1   9   9       49.89       53.49      3.91 o 
   2   9   9      256.77      288.77      7.72 o 
   3   9   9      215.80      199.23      8.60 o 
   4   9   9       76.69       43.58     12.50 o 
   5   9   9        2.99       -9.16      7.19 o 
   6   9   9        2.76        8.37      8.56 o 
   7   9   9       23.77       33.96     13.22 o 
  -7  10   9       38.94       32.67      9.18 o 
  -6  10   9        0.74        0.07      9.11 o 
  -5  10   9       58.65       55.96      7.13 o 
  -4  10   9        5.74       -0.45      4.17 o 
  -3  10   9      588.32      575.97     12.30 o 
  -2  10   9     1522.55     1591.63     20.33 o 
  -1  10   9     2270.31     2195.31     25.34 o 
   0  10   9      204.43      223.49      6.62 o 
   1  10   9       23.47        3.45      3.08 o 
   2  10   9     1341.53     1296.20     16.11 o 
   3  10   9       25.08       24.71      6.54 o 
   4  10   9       18.22       23.75      8.58 o 
   5  10   9      261.12      255.72     14.72 o 
   6  10   9        5.87       11.73      8.67 o 
   7  10   9        1.73       -0.90     10.99 o 
  -7  11   9        6.63        8.73      8.76 o 
  -6  11   9       30.92       23.02      7.78 o 
  -5  11   9      198.31      210.00     10.76 o 
  -4  11   9        7.41        0.33      4.61 o 
  -3  11   9       99.33      107.08      6.76 o 
  -2  11   9      912.17      875.42     14.99 o 
  -1  11   9     1816.57     1671.70     20.83 o 
   0  11   9      343.79      361.30     11.10 o 
   1  11   9        1.97       10.24      3.60 o 
   2  11   9       48.75       43.26      4.55 o 
   3  11   9      130.88      133.49      8.18 o 
   4  11   9      301.78      278.04     12.92 o 
   5  11   9      109.00       88.09     11.03 o 
   6  11   9       20.22       22.95     18.25 o 
  -7  12   9      213.06      202.80     15.25 o 
  -6  12   9        0.05        4.78      7.76 o 
  -5  12   9      104.12      130.72      9.62 o 
  -4  12   9      223.06      192.31      9.11 o 
  -3  12   9     3332.10     3185.07     33.78 o 
  -2  12   9       27.49       41.21      5.21 o 
  -1  12   9      385.40      394.18     10.46 o 
   0  12   9        8.08        8.99      3.59 o 
   1  12   9      810.95      891.28     14.68 o 
   2  12   9      798.93      686.29     13.99 o 
   3  12   9      554.13      502.63     13.29 o 
   4  12   9        0.58        7.49      7.38 o 
   5  12   9        4.22        1.38      9.20 o 
   6  12   9       26.02       33.78     12.00 o 
  -7  13   9       19.41       19.65      8.99 o 
  -6  13   9       67.38       54.06     10.03 o 
  -5  13   9      524.83      552.48     16.82 o 
  -4  13   9      305.03      319.29     11.90 o 
  -3  13   9        1.75        7.97      4.94 o 
  -2  13   9      461.33      465.20     13.56 o 
  -1  13   9     1609.49     1524.51     24.25 o 
   0  13   9      152.98      100.61      6.71 o 
   1  13   9      447.92      451.19     14.03 o 
   2  13   9      143.92      159.04      9.49 o 
   3  13   9      103.97      111.50      8.44 o 
   4  13   9       27.81       15.23     13.13 o 
   5  13   9       83.45       99.57     20.34 o 
   6  13   9       14.34        6.98     17.73 o 
  -6  14   9       68.77       66.40     10.20 o 
  -5  14   9       19.75       16.70      6.43 o 
  -4  14   9        3.73       -2.07      5.95 o 
  -3  14   9      137.77      116.34      7.67 o 
  -2  14   9        9.37       14.74      4.85 o 
  -1  14   9       14.41        6.00      7.54 o 
   0  14   9       65.92       70.97      6.29 o 
   1  14   9        1.39       -1.83      6.40 o 
   2  14   9       11.59       34.82      7.41 o 
   3  14   9      239.80      264.99     14.04 o 
   4  14   9        5.11        4.17     10.01 o 
   5  14   9       65.64      101.72     13.63 o 
   6  14   9       26.04       36.81     11.41 o 
  -6  15   9       72.82       90.35     11.23 o 
  -5  15   9       68.91       60.00      8.14 o 
  -4  15   9      332.07      290.50     11.48 o 
  -3  15   9      481.00      499.70     13.60 o 
  -2  15   9      164.62      175.31      8.83 o 
  -1  15   9       56.98       46.77      5.85 o 
   0  15   9       99.02      125.00      8.70 o 
   1  15   9       18.39       18.35      7.98 o 
   2  15   9       27.30       40.57      8.63 o 
   3  15   9       20.55       19.16      9.01 o 
   4  15   9        0.16        3.62     22.95 o 
   5  15   9        0.09       11.47     13.56 o 
  -6  16   9       13.20       20.28     10.93 o 
  -5  16   9      147.64      169.46     13.25 o 
  -4  16   9        1.86       -0.62      5.62 o 
  -3  16   9      194.26      204.23     10.07 o 
  -2  16   9      368.81      343.26     13.56 o 
  -1  16   9        0.10       -5.54      4.98 o 
   0  16   9       94.76       97.56      8.42 o 
   1  16   9        0.01        2.63      5.52 o 
   2  16   9       55.46       59.02      9.40 o 
   3  16   9      111.96       98.85     11.99 o 
   4  16   9       22.34       10.77     25.03 o 
   5  16   9       96.40       92.84     20.86 o 
  -5  17   9        1.02       -1.85      6.23 o 
  -4  17   9        1.05        3.50      7.01 o 
  -3  17   9        0.05       -7.98      5.72 o 
  -2  17   9      238.01      206.43     11.36 o 
  -1  17   9        3.59        0.80      6.02 o 
   0  17   9        5.14       22.81      6.59 o 
   1  17   9       51.35       41.19      7.23 o 
   2  17   9      191.73      220.08     13.93 o 
   3  17   9       76.75       51.38      9.65 o 
   4  17   9       21.19        0.66     11.37 o 
   5  17   9        0.80       -7.30     14.60 o 
  -5  18   9      104.15      102.99     12.24 o 
  -4  18   9        9.70       23.66      8.57 o 
  -3  18   9      586.83      611.59     18.30 o 
  -2  18   9       24.73       11.94      6.58 o 
  -1  18   9       73.34      104.20     13.70 o 
   0  18   9       28.77       17.38      9.03 o 
   1  18   9      107.77       63.79     10.05 o 
   2  18   9      295.84      313.06     16.02 o 
   3  18   9       10.73        4.02      9.87 o 
   4  18   9      130.95      119.09     17.29 o 
  -5  19   9       10.83        8.72     10.73 o 
  -4  19   9       15.00       20.80      8.39 o 
  -3  19   9       22.19       29.65      8.19 o 
  -2  19   9       11.26       12.93      7.07 o 
  -1  19   9      356.02      349.66     14.52 o 
   0  19   9        4.67        0.90      7.08 o 
   1  19   9       27.80       35.05      9.50 o 
   2  19   9        4.02       -3.42     12.85 o 
   3  19   9        8.34        7.42     26.08 o 
   4  19   9       35.02       20.45     13.11 o 
  -4  20   9       16.11        5.86      8.26 o 
  -3  20   9        2.82        1.80      7.19 o 
  -2  20   9       38.32       43.39     10.39 o 
  -1  20   9       22.20        7.97      7.07 o 
   0  20   9       60.25       60.92      8.52 o 
   1  20   9       26.14       11.61      8.57 o 
   2  20   9       64.60       57.47     10.12 o 
   3  20   9       15.27       18.67     13.50 o 
  -3  21   9       20.13       -0.47      7.48 o 
  -2  21   9       44.14       50.47      9.32 o 
  -1  21   9      132.99      173.82     12.19 o 
   0  21   9       89.84       75.75     15.83 o 
   1  21   9       65.49       56.41     11.07 o 
   2  21   9       26.10       12.57      9.05 o 
   3  21   9       30.63        1.79     12.52 o 
  -2  22   9       97.55      105.56     11.30 o 
  -1  22   9       57.16       73.08      9.84 o 
   0  22   9        2.69       -6.49      8.34 o 
   1  22   9        1.49       -7.17      7.84 o 
   2  22   9      148.18      149.51     14.59 o 
  -1  23   9        1.34       -9.68      7.05 o 
   0  23   9       63.80       68.61     12.80 o 
  -8   0  10       19.49       16.93      9.60 o 
  -6   0  10       93.30       96.45      9.82 o 
  -4   0  10     1893.19     1895.80     25.63 o 
  -2   0  10    18958.85    17710.18    131.78 o 
   0   0  10       22.81       23.50      3.32 o 
   2   0  10     4536.60     5605.39     57.62 o 
   4   0  10       45.18       88.67     19.82 o 
   6   0  10       90.17       58.41     21.91 o 
  -8   1  10        0.21        6.83      6.19 o 
  -7   1  10        3.78        3.79      5.16 o 
  -6   1  10      235.95      203.95      9.64 o 
  -5   1  10       51.16       58.44      5.84 o 
  -4   1  10     1401.76     1227.99     14.72 o 
  -3   1  10       59.58       36.77      3.31 o 
  -2   1  10     1017.08     1032.39     11.69 o 
  -1   1  10     5639.03     5911.51     39.87 o 
   0   1  10     9684.39    10205.04     71.57 o 
   1   1  10     1071.25     1181.43     13.66 o 
   2   1  10       10.86        9.47      2.08 o 
   3   1  10       40.66       49.34      3.65 o 
   4   1  10      225.96      204.74     12.96 o 
   5   1  10        0.45        6.78     11.80 o 
   6   1  10       71.33      101.07     16.49 o 
   7   1  10        0.06      -14.91     11.41 o 
  -8   2  10       11.52       14.29      6.10 o 
  -7   2  10       21.56       26.35      5.91 o 
  -6   2  10       15.23        6.98      5.14 o 
  -5   2  10      277.64      268.64      9.49 o 
  -4   2  10      135.26      169.91      6.04 o 
  -3   2  10       33.65       77.23      4.59 o 
  -2   2  10      197.24      110.06      5.21 o 
  -1   2  10      187.73      202.49      5.99 o 
   0   2  10      108.69       63.56      6.25 o 
   1   2  10        8.34       25.95      3.02 o 
   2   2  10      347.86      289.68      7.54 o 
   3   2  10      339.67      335.57      7.50 o 
   4   2  10       47.52       60.51     12.05 o 
   5   2  10      125.02      164.57     26.60 o 
   6   2  10        0.48       18.53     12.47 o 
   7   2  10        1.14       11.57     11.73 o 
  -8   3  10       17.16       14.25      6.88 o 
  -7   3  10        7.73       17.22      6.89 o 
  -6   3  10       62.23       53.70      7.27 o 
  -5   3  10        1.11        4.25      4.02 o 
  -4   3  10      461.01      436.82      9.49 o 
  -3   3  10      493.96      421.54      8.57 o 
  -2   3  10     3808.72     4038.75     31.33 o 
  -1   3  10      619.58      584.50      8.63 o 
   0   3  10       14.00       45.96      6.89 o 
   1   3  10     4526.13     4776.14     43.74 o 
   2   3  10       40.66       45.84      4.91 o 
   3   3  10      782.59      781.91     13.18 o 
   4   3  10       68.43       63.93      6.72 o 
   5   3  10      113.77      113.10     24.51 o 
   6   3  10       44.99       43.29     14.75 o 
   7   3  10        0.01        9.82     12.47 o 
  -8   4  10        0.09        4.90      7.16 o 
  -7   4  10       51.49      104.69      9.96 o 
  -6   4  10       38.90       40.05      6.61 o 
  -5   4  10       22.60       23.66      4.80 o 
  -4   4  10        1.57       -3.11      2.87 o 
  -3   4  10     1179.51     1208.42     14.87 o 
  -2   4  10      857.54      838.50     11.39 o 
  -1   4  10     5262.75     5758.79     50.46 o 
   0   4  10     1862.79     1977.41     17.21 o 
   1   4  10     3911.87     4109.44     34.55 o 
   2   4  10      129.55      170.65      4.52 o 
   3   4  10      746.61      749.08     13.23 o 
   4   4  10        3.15       -6.05      4.65 o 
   5   4  10       22.66       23.57     13.51 o 
   6   4  10       24.63       50.07     14.01 o 
   7   4  10       14.41       11.53     12.89 o 
  -8   5  10        6.02       17.17      7.92 o 
  -7   5  10      105.97      102.20      9.89 o 
  -6   5  10       29.81       40.24      6.64 o 
  -5   5  10       48.16       43.11      5.88 o 
  -4   5  10      243.22      228.34      7.29 o 
  -3   5  10      206.10      237.70      7.06 o 
  -2   5  10     1524.50     1409.28     16.17 o 
  -1   5  10      233.40      232.19      6.22 o 
   0   5  10      169.96      167.90      4.62 o 
   1   5  10     5652.87     5670.91     44.99 o 
   2   5  10      854.50      742.24      9.71 o 
   3   5  10     1413.92     1519.15     20.48 o 
   4   5  10        2.46       -1.11      6.32 o 
   5   5  10      100.64       96.67     10.20 o 
   6   5  10        4.25       -1.27     15.13 o 
   7   5  10        5.92        6.11     12.28 o 
  -8   6  10        6.42       -0.68      7.07 o 
  -7   6  10        0.01       13.45      6.85 o 
  -6   6  10       11.39       15.49      5.82 o 
  -5   6  10        4.36        2.35      4.14 o 
  -4   6  10       63.11       45.21      5.36 o 
  -3   6  10      288.08      326.18      8.58 o 
  -2   6  10     2341.26     2284.51     21.69 o 
  -1   6  10     1324.48     1451.11     16.02 o 
   0   6  10       14.21        3.95      2.88 o 
   1   6  10       32.99        7.00      2.80 o 
   2   6  10     1441.26     1333.14     17.66 o 
   3   6  10     1098.17     1096.02     16.91 o 
   4   6  10      387.38      410.46     13.85 o 
   5   6  10      108.16      136.65     11.99 o 
   6   6  10       38.47       41.08     14.26 o 
   7   6  10        9.50        0.85     12.15 o 
  -8   7  10        1.96       -8.80      8.54 o 
  -7   7  10       30.62       24.97      7.21 o 
  -6   7  10       11.03        6.42      5.56 o 
  -5   7  10       63.82       62.24     10.05 o 
  -4   7  10      256.27      252.96      7.90 o 
  -3   7  10        3.79       11.11      3.04 o 
  -2   7  10     1839.65     1768.97     18.52 o 
  -1   7  10     1055.54     1309.35     23.60 o 
   0   7  10     5968.99     5697.85     43.58 o 
   1   7  10      944.93      915.17     11.67 o 
   2   7  10      822.08      866.98     14.33 o 
   3   7  10        0.27        5.80      4.08 o 
   4   7  10      108.69      123.41     10.84 o 
   5   7  10        0.18       -9.97      6.65 o 
   6   7  10        0.07        6.17     15.13 o 
   7   7  10        7.28       23.74     13.63 o 
  -7   8  10        2.20       -5.87      7.41 o 
  -6   8  10       99.22      129.97      9.49 o 
  -5   8  10      204.86      211.26      9.14 o 
  -4   8  10        3.72       -3.18      3.15 o 
  -3   8  10      230.97      192.57      6.63 o 
  -2   8  10      730.14      837.03     12.98 o 
  -1   8  10        0.63       -2.98      2.54 o 
   0   8  10      917.52      912.57     11.93 o 
   1   8  10        0.40       -3.11      2.72 o 
   2   8  10      913.87      973.01     15.53 o 
   3   8  10        1.01        2.55      4.37 o 
   4   8  10       72.83       69.99      8.62 o 
   5   8  10        0.50        3.19      7.80 o 
   6   8  10       62.68       78.81     15.44 o 
   7   8  10        0.01        9.94     11.47 o 
  -7   9  10        1.90        7.89      8.12 o 
  -6   9  10      106.02      145.28     11.83 o 
  -5   9  10       24.12        5.91      5.16 o 
  -4   9  10      521.24      499.92     10.90 o 
  -3   9  10      128.39      199.53      9.41 o 
  -2   9  10      266.83      231.42      6.63 o 
  -1   9  10      144.22      122.07      5.13 o 
   0   9  10      282.31      311.28      7.36 o 
   1   9  10      113.71      127.55      5.63 o 
   2   9  10        2.23        7.72      4.32 o 
   3   9  10      183.00      201.30      8.87 o 
   4   9  10        0.64        3.02      6.56 o 
   5   9  10       35.51       19.62      9.03 o 
   6   9  10       86.86      119.01     29.21 o 
   7   9  10       15.35       35.57     16.17 o 
  -7  10  10       13.63       23.39      8.82 o 
  -6  10  10        0.12       -4.84      6.71 o 
  -5  10  10       62.24       56.51      7.37 o 
  -4  10  10        5.00       10.83      5.38 o 
  -3  10  10      138.12      129.66      7.11 o 
  -2  10  10       30.64       22.08      4.01 o 
  -1  10  10      355.73      281.49      7.34 o 
   0  10  10      415.78      475.04      9.12 o 
   1  10  10        0.06        1.51      3.22 o 
   2  10  10      585.26      552.09     16.04 o 
   3  10  10      158.84      162.60      8.62 o 
   4  10  10      312.69      338.31     13.76 o 
   5  10  10        3.53       12.02      8.26 o 
   6  10  10       45.84       60.31     10.73 o 
  -7  11  10        9.12        2.19      8.39 o 
  -6  11  10       11.99       10.45      7.51 o 
  -5  11  10        6.63        5.84      5.22 o 
  -4  11  10        1.82        5.51      4.67 o 
  -3  11  10      210.36      263.47      9.38 o 
  -2  11  10      113.56      121.91      6.76 o 
  -1  11  10        0.47        2.44      3.44 o 
   0  11  10      842.55      823.32     13.81 o 
   1  11  10      102.47      105.63      6.49 o 
   2  11  10       23.65       25.81      5.31 o 
   3  11  10      131.06      121.41      8.11 o 
   4  11  10      150.96      153.83     10.90 o 
   5  11  10        4.85       -1.47      7.94 o 
   6  11  10       84.66       95.93     12.11 o 
  -7  12  10        0.05        5.88      8.62 o 
  -6  12  10       59.22       44.25     10.92 o 
  -5  12  10       84.18       81.03     12.04 o 
  -4  12  10      103.30      108.39      7.64 o 
  -3  12  10      412.26      441.65     14.64 o 
  -2  12  10      356.87      291.25      9.88 o 
  -1  12  10      137.78      155.57      7.56 o 
   0  12  10       59.72       58.69      5.24 o 
   1  12  10      493.98      455.76     13.66 o 
   2  12  10     1442.29     1449.61     20.95 o 
   3  12  10     1308.85     1226.52     20.07 o 
   4  12  10      217.38      199.73     12.49 o 
   5  12  10      105.99      140.68     19.82 o 
   6  12  10       29.51       31.40     12.00 o 
  -6  13  10        0.06       10.91      7.93 o 
  -5  13  10      176.09      198.54     11.46 o 
  -4  13  10      341.94      306.24     14.35 o 
  -3  13  10        2.15        5.09      4.99 o 
  -2  13  10      106.95      106.34      7.12 o 
  -1  13  10      105.78      140.79      7.79 o 
   0  13  10     1880.60     1849.75     23.21 o 
   1  13  10      684.06      597.71     15.18 o 
   2  13  10        4.76       -0.28      5.46 o 
   3  13  10       95.75       88.64      8.30 o 
   4  13  10       89.47       84.01     10.50 o 
   5  13  10      442.56      479.84     22.13 o 
   6  13  10        7.99        8.87     17.21 o 
  -6  14  10       70.79       92.68     11.41 o 
  -5  14  10       68.78       76.76     10.11 o 
  -4  14  10      142.69      142.67      8.79 o 
  -3  14  10      134.76       97.64      7.61 o 
  -2  14  10        2.99       14.02      5.08 o 
  -1  14  10      517.94      515.25     12.62 o 
   0  14  10      171.54      178.29      8.39 o 
   1  14  10     1704.53     1724.04     41.40 o 
   2  14  10        4.51      -11.95      7.96 o 
   3  14  10       55.13       52.55      9.68 o 
   4  14  10        4.16       -7.93      9.02 o 
   5  14  10        5.02       31.37     10.68 o 
   6  14  10       64.78      113.85     20.34 o 
  -6  15  10      105.03      141.45     13.22 o 
  -5  15  10      108.59      111.08     10.01 o 
  -4  15  10        2.25        2.44      5.31 o 
  -3  15  10       24.05       22.68      5.91 o 
  -2  15  10      367.69      375.65     11.80 o 
  -1  15  10      154.01      149.54      8.32 o 
   0  15  10       20.09        9.66      5.44 o 
   1  15  10      935.96      809.01     22.38 o 
   2  15  10        7.69        2.18      6.72 o 
   3  15  10      114.56      131.99     11.62 o 
   4  15  10      108.71      110.01     15.28 o 
   5  15  10        6.06       16.69     14.60 o 
  -6  16  10        0.22       -2.72      8.18 o 
  -5  16  10      202.61      226.45     12.57 o 
  -4  16  10       29.09       10.23      6.07 o 
  -3  16  10      178.57      152.50     10.35 o 
  -2  16  10       97.01       90.05      8.63 o 
  -1  16  10      102.47       97.54      8.72 o 
   0  16  10        0.45       -3.96      6.08 o 
   1  16  10       91.34      122.49     11.45 o 
   2  16  10      134.77      115.16     11.00 o 
   3  16  10      203.40      224.81     15.36 o 
   4  16  10       33.75       -1.30     22.95 o 
   5  16  10       39.87       27.12     16.69 o 
  -5  17  10        5.91       11.00      8.73 o 
  -4  17  10        1.12       -9.85      6.57 o 
  -3  17  10       17.27       17.06      7.30 o 
  -2  17  10       79.45       81.91      8.93 o 
  -1  17  10      747.54      745.70     24.69 o 
   0  17  10       28.14       42.25      7.19 o 
   1  17  10      811.38      796.15     23.65 o 
   2  17  10        1.24       -6.82     13.15 o 
   3  17  10       11.54        8.21     10.05 o 
   4  17  10        9.18       39.30     23.99 o 
   5  17  10       11.29       -2.09     15.65 o 
  -5  18  10        0.35        0.50     12.17 o 
  -4  18  10       17.49       14.76      8.02 o 
  -3  18  10        5.36       -2.07      6.99 o 
  -2  18  10      498.23      475.35     16.45 o 
  -1  18  10       91.42       87.00      8.84 o 
   0  18  10        2.24       -4.04      7.54 o 
   1  18  10       25.16       27.18      8.16 o 
   2  18  10      132.45      126.96     24.02 o 
   3  18  10        3.76       16.56     10.99 o 
   4  18  10        6.95      -13.85     37.03 o 
  -4  19  10       58.51       68.50     10.81 o 
  -3  19  10        9.33        6.55      7.16 o 
  -2  19  10      145.82      138.00     10.98 o 
  -1  19  10       55.52       44.45      7.82 o 
   0  19  10      501.87      464.52     19.51 o 
   1  19  10        1.26        7.22      8.16 o 
   2  19  10        9.27        8.91      8.47 o 
   3  19  10        2.27      -16.30     10.87 o 
   4  19  10       13.82       29.43     13.28 o 
  -4  20  10        7.33       20.98      8.20 o 
  -3  20  10       33.99       52.66      9.17 o 
  -2  20  10        2.37       -6.94      6.59 o 
  -1  20  10       39.83       37.22      8.19 o 
   0  20  10      252.30      283.86     16.72 o 
   1  20  10       23.71       20.50     11.89 o 
   2  20  10       45.74       52.43     10.93 o 
   3  20  10        0.42      -19.82     16.69 o 
  -3  21  10        4.03        0.10      7.57 o 
  -2  21  10        2.81      -13.12      8.88 o 
  -1  21  10       56.38       88.89     12.39 o 
   0  21  10       12.99       -6.38     13.80 o 
   1  21  10      144.58      163.62     14.36 o 
   2  21  10        2.86        1.29      8.08 o 
  -2  22  10       10.83       -3.98      7.46 o 
  -1  22  10       97.08       89.04     12.67 o 
   0  22  10       13.89       14.60      9.34 o 
   1  22  10        0.17       -0.52      8.57 o 
  -7   0  11       50.25       46.01     10.03 o 
  -5   0  11       89.89       85.81      8.62 o 
  -3   0  11      118.04      122.48      8.16 o 
  -1   0  11     2547.77     3388.59     37.90 o 
   1   0  11      891.92      686.12     18.80 o 
   3   0  11      158.82      160.22     11.53 o 
   5   0  11       54.16       62.59     20.86 o 
   7   0  11        0.81       17.73     17.73 o 
  -8   1  11        3.51       16.10      6.56 o 
  -7   1  11       29.60       33.80      6.19 o 
  -6   1  11      199.12      200.15      9.45 o 
  -5   1  11        2.64        1.90      3.61 o 
  -4   1  11      781.62      719.04     13.49 o 
  -3   1  11     1642.12     1710.28     16.11 o 
  -2   1  11      797.95      829.75     11.25 o 
  -1   1  11       75.89       76.54      3.63 o 
   0   1  11     3346.98     3618.43     26.67 o 
   1   1  11     1538.42     1541.83     19.39 o 
   2   1  11     1603.72     1694.98     18.56 o 
   3   1  11        7.44       27.83      5.16 o 
   4   1  11      501.04      483.39     25.44 o 
   5   1  11       10.82       26.08     13.51 o 
   6   1  11        2.04        6.03     16.17 o 
   7   1  11        8.03       30.73     13.63 o 
  -8   2  11        1.22        0.20      6.37 o 
  -7   2  11      109.12      100.80      8.00 o 
  -6   2  11      252.41      297.09     11.62 o 
  -5   2  11        8.83        5.25      3.98 o 
  -4   2  11        0.41       -1.79      2.92 o 
  -3   2  11        5.82       29.90      3.50 o 
  -2   2  11       87.07      113.38      4.65 o 
  -1   2  11     1957.80     2184.78     17.73 o 
   0   2  11      184.28      234.12      7.76 o 
   1   2  11     3170.08     3143.43     28.64 o 
   2   2  11       96.01      100.59      5.14 o 
   3   2  11       31.87       46.77      5.34 o 
   4   2  11       10.94       11.48     12.79 o 
   5   2  11       26.91       40.68     14.01 o 
   6   2  11        9.60       23.97     14.37 o 
   7   2  11        0.51      -18.68     15.13 o 
  -8   3  11       24.90       38.44      8.08 o 
  -7   3  11      163.99      200.47     12.34 o 
  -6   3  11       36.63       22.04      6.47 o 
  -5   3  11      301.49      263.60      9.59 o 
  -4   3  11       56.00       47.45      4.49 o 
  -3   3  11       35.44       69.20      4.46 o 
  -2   3  11     3080.23     3467.61     28.46 o 
  -1   3  11     1573.94     1776.27     17.06 o 
   0   3  11      208.16      175.97      5.97 o 
   1   3  11     1113.11     1193.52     15.02 o 
   2   3  11      149.44      149.73      6.13 o 
   3   3  11      177.77      241.69     12.69 o 
   4   3  11        4.85       -6.73      6.09 o 
   5   3  11        9.39        0.06     12.15 o 
   6   3  11      166.12      134.04     18.44 o 
   7   3  11        0.34        4.63     11.73 o 
  -8   4  11        4.99        9.21      8.02 o 
  -7   4  11        0.08       13.29      6.47 o 
  -6   4  11        2.82        1.37      5.42 o 
  -5   4  11       51.09       45.33      5.49 o 
  -4   4  11      907.54      963.05     14.38 o 
  -3   4  11      253.67      257.78      7.20 o 
  -2   4  11      674.71      692.33     10.49 o 
  -1   4  11     1670.38     1261.18     13.86 o 
   0   4  11     7610.01     7801.74     52.28 o 
   1   4  11       93.95       99.33      5.07 o 
   2   4  11      752.77      757.61     12.57 o 
   3   4  11     1025.31     1011.67     17.85 o 
   4   4  11        8.57        0.14      6.85 o 
   5   4  11        1.21       21.17     20.86 o 
   6   4  11       22.06       33.75     14.37 o 
   7   4  11        9.29       29.92     13.96 o 
  -8   5  11        5.72       -2.47      8.58 o 
  -7   5  11       88.46       82.51      9.49 o 
  -6   5  11       32.71       32.61      7.83 o 
  -5   5  11        6.58       18.49      6.29 o 
  -4   5  11      538.51      514.72     10.69 o 
  -3   5  11      178.03      176.29      6.53 o 
  -2   5  11     2546.25     2872.38     25.21 o 
  -1   5  11       42.89       12.48      2.63 o 
   0   5  11       71.16       61.40      4.43 o 
   1   5  11     2162.70     2245.40     23.35 o 
   2   5  11      715.42      750.84     12.96 o 
   3   5  11        0.30       -2.49      3.65 o 
   4   5  11       41.09       18.09      7.23 o 
   5   5  11      288.71      339.04     22.87 o 
   6   5  11        2.12       -7.09     12.89 o 
   7   5  11        3.89        4.93     13.22 o 
  -8   6  11        2.72       20.43      8.15 o 
  -7   6  11       19.80       12.10      7.39 o 
  -6   6  11      153.10      143.59     10.09 o 
  -5   6  11        5.94       16.64      4.80 o 
  -4   6  11      535.31      524.66     10.76 o 
  -3   6  11     1026.58     1087.42     14.61 o 
  -2   6  11     1333.66     1491.07     16.78 o 
  -1   6  11      747.51      685.31     10.27 o 
   0   6  11     1036.97     1325.09     15.24 o 
   1   6  11        5.66        5.05      3.28 o 
   2   6  11      238.95      226.61      8.25 o 
   3   6  11     1151.60     1211.96     23.69 o 
   4   6  11      229.33      277.97     12.28 o 
   5   6  11       11.18       -5.13     21.38 o 
   6   6  11        6.97       -2.72     13.56 o 
   7   6  11       28.04       21.34     21.91 o 
  -7   7  11       50.01       76.89      9.42 o 
  -6   7  11      292.09      297.80     12.55 o 
  -5   7  11      125.44      116.63      7.61 o 
  -4   7  11        9.22        0.92      3.53 o 
  -3   7  11      195.37      185.44      6.63 o 
  -2   7  11        1.71       10.24      3.01 o 
  -1   7  11      530.03      463.24     10.34 o 
   0   7  11      398.71      417.25      7.90 o 
   1   7  11     4640.44     4796.59     41.25 o 
   2   7  11     1591.89     1586.70     20.41 o 
   3   7  11      378.97      397.87     11.11 o 
   4   7  11      570.25      574.47     15.74 o 
   5   7  11       28.73        9.74     15.65 o 
   6   7  11       11.31       -9.12     12.77 o 
   7   7  11       13.48       19.36     19.82 o 
  -7   8  11       78.99       81.16     11.16 o 
  -6   8  11       60.10      105.36     10.81 o 
  -5   8  11      244.22      232.42      9.53 o 
  -4   8  11      815.70      716.48     12.86 o 
  -3   8  11      346.51      309.52      8.17 o 
  -2   8  11      615.59      536.29      9.82 o 
  -1   8  11      308.45      317.44      7.22 o 
   0   8  11      112.58      124.89      5.06 o 
   1   8  11      143.08      112.89      6.21 o 
   2   8  11       39.94       69.46      6.42 o 
   3   8  11       59.05       55.85      6.21 o 
   4   8  11      837.31      761.11     24.54 o 
   5   8  11       92.70       91.70     16.49 o 
   6   8  11        1.07        1.35     11.96 o 
   7   8  11        1.30       -5.18     11.73 o 
  -7   9  11       32.13       38.13      9.82 o 
  -6   9  11       12.38        2.24      7.18 o 
  -5   9  11       29.80       28.85      6.23 o 
  -4   9  11       77.71       77.50      6.51 o 
  -3   9  11      165.72      167.20      6.61 o 
  -2   9  11     5144.91     4809.61     38.03 o 
  -1   9  11       60.09       70.17      6.76 o 
   0   9  11      202.28      195.64      6.24 o 
   1   9  11        0.20       -1.03      3.65 o 
   2   9  11       84.65       78.39      6.35 o 
   3   9  11       17.41       12.92      6.30 o 
   4   9  11     1259.95     1253.47     23.69 o 
   5   9  11       31.91       49.32      9.57 o 
   6   9  11      457.08      478.17     25.44 o 
  -7  10  11       44.84       44.24      9.39 o 
  -6  10  11      119.98      147.32     12.44 o 
  -5  10  11      257.04      261.99     11.55 o 
  -4  10  11      345.43      339.56     10.91 o 
  -3  10  11     1252.61     1252.30     19.14 o 
  -2  10  11      708.69      667.53     13.11 o 
  -1  10  11      189.76      211.73      6.80 o 
   0  10  11        2.08        3.95      3.45 o 
   1  10  11       58.58       59.96      5.89 o 
   2  10  11      120.25      104.93      7.21 o 
   3  10  11        5.67        1.75      5.32 o 
   4  10  11      519.67      479.44     15.58 o 
   5  10  11      243.11      266.58     18.09 o 
   6  10  11       13.04       11.97     12.28 o 
  -7  11  11        1.99        1.54     10.70 o 
  -6  11  11      348.08      342.92     29.44 o 
  -5  11  11       43.71       45.49      7.07 o 
  -4  11  11       77.02       82.35      7.06 o 
  -3  11  11      520.43      548.36     12.99 o 
  -2  11  11      239.27      299.47     10.86 o 
  -1  11  11        3.35       -1.12      3.44 o 
   0  11  11      250.18      219.21      7.86 o 
   1  11  11     1180.61     1145.37     17.79 o 
   2  11  11      187.30      174.35      8.93 o 
   3  11  11     1588.76     1609.67     23.34 o 
   4  11  11      213.37      252.15     12.69 o 
   5  11  11      178.41      160.63     13.52 o 
   6  11  11       20.48       13.77     12.89 o 
  -7  12  11        1.14       -4.54      8.22 o 
  -6  12  11       17.11        6.34      7.78 o 
  -5  12  11       88.27       85.80      8.82 o 
  -4  12  11       18.26       19.12      5.77 o 
  -3  12  11      685.11      681.87     20.93 o 
  -2  12  11        0.40       -5.78      3.85 o 
  -1  12  11      648.43      675.26     13.54 o 
   0  12  11       17.90       33.71      4.81 o 
   1  12  11      131.83      149.73      9.01 o 
   2  12  11       92.49       72.53      7.07 o 
   3  12  11      138.99      132.77      8.56 o 
   4  12  11      165.64      183.21     11.91 o 
   5  12  11       25.37       29.88     11.41 o 
   6  12  11       41.55      113.70     21.91 o 
  -6  13  11       81.43       89.55     11.00 o 
  -5  13  11        3.44        1.73      5.64 o 
  -4  13  11        8.49       12.42      5.33 o 
  -3  13  11      376.76      345.82     12.04 o 
  -2  13  11        4.55       13.81      4.75 o 
  -1  13  11      803.38      848.70     17.77 o 
   0  13  11       30.40       23.70      5.25 o 
   1  13  11     2218.29     2216.58     30.49 o 
   2  13  11       81.34       67.60      8.22 o 
   3  13  11      114.79      118.98     11.44 o 
   4  13  11       16.07       23.13      8.78 o 
   5  13  11        1.25       10.08      9.77 o 
   6  13  11        0.03       27.12     16.69 o 
  -6  14  11        4.39       -1.18      7.78 o 
  -5  14  11      159.95      178.03     11.18 o 
  -4  14  11      117.36      117.99      8.54 o 
  -3  14  11       19.02       10.87      5.35 o 
  -2  14  11       78.72       74.40      6.51 o 
  -1  14  11      962.45      979.67     17.25 o 
   0  14  11      337.69      342.56     12.62 o 
   1  14  11      193.81      206.89     10.53 o 
   2  14  11       39.53       61.75      8.87 o 
   3  14  11       70.20       70.09      9.88 o 
   4  14  11       15.07       20.90     10.99 o 
   5  14  11        2.14       18.78     14.60 o 
  -6  15  11       45.12       44.94     10.03 o 
  -5  15  11      102.02      151.28     10.80 o 
  -4  15  11       27.50       38.57      6.53 o 
  -3  15  11      699.30      709.95     16.14 o 
  -2  15  11      775.00      784.28     16.51 o 
  -1  15  11        0.05       -1.85      4.43 o 
   0  15  11      165.62      147.68     11.96 o 
   1  15  11      131.11      145.56     11.97 o 
   2  15  11      103.61      109.12     11.11 o 
   3  15  11       31.22       10.21     12.00 o 
   4  15  11        7.70        9.50     18.25 o 
   5  15  11        0.22        0.00     13.56 o 
  -5  16  11        3.55        3.71      6.23 o 
  -4  16  11      517.06      489.56     14.79 o 
  -3  16  11      242.86      211.76     10.43 o 
  -2  16  11      556.72      597.88     17.23 o 
  -1  16  11        2.00        5.47      5.93 o 
   0  16  11      133.74      138.33     11.95 o 
   1  16  11      315.74      309.02     19.36 o 
   2  16  11       75.90       67.70     11.04 o 
   3  16  11       43.41       47.72      9.82 o 
   4  16  11        0.93        5.15     10.99 o 
   5  16  11       14.98       41.72     17.73 o 
  -5  17  11       13.81        6.41      6.70 o 
  -4  17  11       41.69       47.59     12.88 o 
  -3  17  11       52.08       51.26      8.28 o 
  -2  17  11       13.30       37.53      7.56 o 
  -1  17  11       92.67       92.67      8.88 o 
   0  17  11      148.38      112.20     11.72 o 
   1  17  11      156.14      147.74     12.71 o 
   2  17  11      183.05      147.29     12.70 o 
   3  17  11       21.73        8.99     15.58 o 
   4  17  11        2.68        3.55     12.15 o 
  -5  18  11        0.63        6.78      8.62 o 
  -4  18  11        6.32       11.16      8.22 o 
  -3  18  11        0.46       -8.97      5.98 o 
  -2  18  11        9.59       13.87      6.70 o 
  -1  18  11       87.46       89.32      9.24 o 
   0  18  11      116.79      102.49     12.11 o 
   1  18  11      135.56      129.67     15.07 o 
   2  18  11        0.26        4.24      7.85 o 
   3  18  11      156.60      132.21     17.29 o 
   4  18  11        3.06       12.49     13.11 o 
  -4  19  11       17.87       27.05      9.42 o 
  -3  19  11       83.43       92.57     10.69 o 
  -2  19  11       16.48        7.92      6.77 o 
  -1  19  11       21.09       10.78      8.16 o 
   0  19  11       49.91       75.48     12.38 o 
   1  19  11      123.84      129.30     13.07 o 
   2  19  11        0.36       -6.60      7.02 o 
   3  19  11       25.11       27.23     15.13 o 
  -3  20  11       10.82       15.72      8.29 o 
  -2  20  11        4.10       11.11      7.23 o 
  -1  20  11       55.34       88.05     24.93 o 
   0  20  11       15.58       19.38      9.20 o 
   1  20  11        0.06        1.68      8.54 o 
   2  20  11        5.44        5.14      8.83 o 
   3  20  11        5.94        1.79     12.52 o 
  -3  21  11        0.21        3.41      8.06 o 
  -2  21  11        8.06        6.26     12.54 o 
  -1  21  11        1.08       -1.55      8.78 o 
   0  21  11       71.92       65.82     15.22 o 
   1  21  11       17.42       23.10      9.36 o 
   2  21  11       32.25       46.87     10.93 o 
  -1  22  11       52.07       57.08     21.32 o 
   0  22  11        0.10       -1.33     10.50 o 
   1  22  11       44.79       36.64     13.25 o 
  -8   0  12       49.27       51.91     10.81 o 
  -6   0  12        0.58       -0.26      6.28 o 
  -4   0  12      190.07      159.50      8.07 o 
  -2   0  12     6754.87     7356.76     72.73 o 
   0   0  12    10850.34    10330.42     92.34 o 
   2   0  12       17.97       15.44      8.34 o 
   4   0  12     1069.08     1043.12     49.03 o 
   6   0  12        2.48       -8.34     16.69 o 
  -8   1  12       25.66        8.51      6.48 o 
  -7   1  12        0.03       -6.29      4.97 o 
  -6   1  12       18.28       20.47      6.38 o 
  -5   1  12       61.95       62.47      5.34 o 
  -4   1  12      234.93      225.68      6.54 o 
  -3   1  12        0.10        2.52      2.51 o 
  -2   1  12      457.10      344.46      7.11 o 
  -1   1  12     1567.90     1492.88     15.44 o 
   0   1  12      390.31      402.42      8.35 o 
   1   1  12     1999.07     1913.45     20.27 o 
   2   1  12     3058.86     3009.85     34.53 o 
   3   1  12      554.15      542.06     14.08 o 
   4   1  12       32.17       44.69     14.26 o 
   5   1  12       12.35       -1.74     12.15 o 
   6   1  12      196.66      224.52     21.75 o 
   7   1  12        2.71        8.97     13.63 o 
  -8   2  12        0.97        3.81      6.62 o 
  -7   2  12       70.94       50.48      7.73 o 
  -6   2  12       25.21       21.20      5.40 o 
  -5   2  12      695.01      702.21     14.70 o 
  -4   2  12      151.16      134.90      6.16 o 
  -3   2  12        2.38        3.13      2.82 o 
  -2   2  12      486.28      675.31      9.65 o 
  -1   2  12      439.51      470.69      7.27 o 
   0   2  12     1041.67      883.54     12.83 o 
   1   2  12      173.25      165.93      5.95 o 
   2   2  12      306.95      286.46     10.18 o 
   3   2  12       22.01       18.23      6.32 o 
   4   2  12      678.35      716.65     20.50 o 
   5   2  12      158.74      183.79     20.19 o 
   6   2  12        0.02        0.00     22.95 o 
   7   2  12        0.13       11.88     14.26 o 
  -8   3  12       29.01       32.82      7.92 o 
  -7   3  12       76.93      110.56      9.91 o 
  -6   3  12       44.96       28.65      7.03 o 
  -5   3  12       88.45       78.32      6.58 o 
  -4   3  12       38.73       16.80      3.75 o 
  -3   3  12      337.55      298.37      7.79 o 
  -2   3  12        0.15       -0.11      2.30 o 
  -1   3  12     3212.59     3314.93     27.15 o 
   0   3  12     5528.01     5604.11     44.81 o 
   1   3  12       91.80      104.11      5.13 o 
   2   3  12     2308.36     2303.34     31.10 o 
   3   3  12      161.59      170.42      9.00 o 
   4   3  12       68.30       96.55     10.20 o 
   5   3  12        1.97       15.43     13.78 o 
   6   3  12        0.46        1.62     13.56 o 
   7   3  12        8.78       18.48     14.37 o 
  -8   4  12       20.38       18.31      7.39 o 
  -7   4  12       25.33       29.29     10.24 o 
  -6   4  12        0.02       -8.58      5.72 o 
  -5   4  12        9.20       13.43      4.72 o 
  -4   4  12      140.74      188.00      7.19 o 
  -3   4  12     2842.75     2672.45     25.32 o 
  -2   4  12       44.72       41.44      3.92 o 
  -1   4  12       39.02      135.74      5.10 o 
   0   4  12      287.36      390.98      8.70 o 
   1   4  12     1120.64     1230.77     16.05 o 
   2   4  12     1472.05     1425.18     20.42 o 
   3   4  12      295.57      256.71     10.74 o 
   4   4  12       13.69        7.31     10.08 o 
   5   4  12      231.93      237.74     27.12 o 
   6   4  12        2.03       -0.52     13.28 o 
   7   4  12       20.93       33.86     20.86 o 
  -8   5  12       13.36       15.64      8.02 o 
  -7   5  12      194.52      187.10     12.05 o 
  -6   5  12        0.93       10.66      6.34 o 
  -5   5  12     1178.46     1144.48     21.82 o 
  -4   5  12        2.48        0.02      3.44 o 
  -3   5  12      178.98      148.93      6.09 o 
  -2   5  12     1377.40     1585.58     18.74 o 
  -1   5  12      174.12      119.16      5.29 o 
   0   5  12      538.57      598.94      8.57 o 
   1   5  12       12.22       12.43      3.52 o 
   2   5  12      962.34      865.74     14.16 o 
   3   5  12       89.59       97.49      6.42 o 
   4   5  12      820.63      872.95     23.33 o 
   5   5  12       15.95       14.00     21.38 o 
   6   5  12        0.53       -4.77     12.52 o 
   7   5  12        0.43       13.50     12.89 o 
  -7   6  12      248.37      265.69     13.86 o 
  -6   6  12       78.23       90.05      8.82 o 
  -5   6  12       21.46       31.03      5.67 o 
  -4   6  12      959.61      888.46     14.30 o 
  -3   6  12       80.49       87.76      5.42 o 
  -2   6  12        1.33        3.91      2.68 o 
  -1   6  12      270.69      335.90      7.32 o 
   0   6  12       62.74       72.76      4.74 o 
   1   6  12       41.33       74.46      5.19 o 
   2   6  12     1476.67     1572.56     20.37 o 
   3   6  12      306.61      341.93     10.52 o 
   4   6  12      249.30      247.63     15.03 o 
   5   6  12        8.83       12.43     16.17 o 
   6   6  12       18.05        7.25     13.51 o 
   7   6  12        4.79       15.21     13.78 o 
  -7   7  12       82.72      113.88     12.20 o 
  -6   7  12       88.53       97.37      9.17 o 
  -5   7  12      546.30      550.98     13.48 o 
  -4   7  12        1.51        7.84      4.09 o 
  -3   7  12      416.98      465.93      9.87 o 
  -2   7  12       65.15       61.09      4.33 o 
  -1   7  12        1.02       23.29      3.02 o 
   0   7  12        0.24        8.01      2.52 o 
   1   7  12      615.06      641.91     12.38 o 
   2   7  12      127.04      138.29      7.26 o 
   3   7  12       52.02       60.99      6.49 o 
   4   7  12        0.96       -6.71      8.28 o 
   5   7  12        4.27       -4.17     12.52 o 
   6   7  12       10.49       12.02     22.95 o 
   7   7  12       23.24       22.61     13.63 o 
  -7   8  12       36.88       20.29     12.67 o 
  -6   8  12      223.34      245.43     17.88 o 
  -5   8  12       27.75       20.70      5.23 o 
  -4   8  12      615.96      639.84     12.56 o 
  -3   8  12        1.67        5.05      3.32 o 
  -2   8  12       60.56       51.76      4.62 o 
  -1   8  12       53.93       60.05      4.13 o 
   0   8  12      733.01      749.53     13.13 o 
   1   8  12      266.67      305.19      9.14 o 
   2   8  12      210.64      189.15      9.67 o 
   3   8  12      789.11      697.67     14.77 o 
   4   8  12       11.16       11.90      6.83 o 
   5   8  12      172.92      185.47     20.19 o 
   6   8  12       63.38       67.34     24.51 o 
  -7   9  12       72.73       67.15     11.03 o 
  -6   9  12        5.34        9.08      7.32 o 
  -5   9  12      214.25      192.20     12.20 o 
  -4   9  12      313.75      289.72     10.15 o 
  -3   9  12      466.49      441.05     10.06 o 
  -2   9  12       82.51       72.93      4.88 o 
  -1   9  12     3815.99     4243.66     38.64 o 
   0   9  12      184.39      191.31      7.64 o 
   1   9  12       59.11       69.59      5.82 o 
   2   9  12      249.00      253.19      9.43 o 
   3   9  12      813.16      791.73     16.19 o 
   4   9  12      154.13      198.47     11.63 o 
   5   9  12       31.56       51.74     22.43 o 
   6   9  12       18.75       24.56     13.51 o 
  -7  10  12       45.09       54.46     10.39 o 
  -6  10  12       11.15       15.33      7.78 o 
  -5  10  12      243.68      255.42     11.86 o 
  -4  10  12        5.72        1.52      5.79 o 
  -3  10  12      167.23      175.35     11.36 o 
  -2  10  12        2.88        6.98      4.12 o 
  -1  10  12       31.90       15.74      3.69 o 
   0  10  12      185.08      158.76      7.50 o 
   1  10  12      700.09      759.56     22.76 o 
   2  10  12      160.18      165.73      8.61 o 
   3  10  12      146.98      139.68     10.86 o 
   4  10  12       36.39       50.54     14.59 o 
   5  10  12      289.98      271.41     21.98 o 
   6  10  12        0.59       22.76     13.78 o 
  -7  11  12        1.30        7.18      8.62 o 
  -6  11  12      163.08      165.65     13.41 o 
  -5  11  12      270.49      248.42     12.22 o 
  -4  11  12      108.67      129.11      8.20 o 
  -3  11  12      184.05      206.35     10.93 o 
  -2  11  12       75.95       76.05      6.14 o 
  -1  11  12       16.93        0.90      3.73 o 
   0  11  12       38.12       48.85      7.68 o 
   1  11  12       17.10       17.82      5.38 o 
   2  11  12      260.63      286.47     10.57 o 
   3  11  12       44.13       56.92      8.00 o 
   4  11  12        5.83        4.22      7.22 o 
   5  11  12        4.23        1.29     19.82 o 
   6  11  12       43.78       62.48     15.85 o 
  -6  12  12       11.90       16.11      8.39 o 
  -5  12  12        8.93        3.08      6.02 o 
  -4  12  12      883.45      848.81     18.81 o 
  -3  12  12      189.69      224.66     10.60 o 
  -2  12  12     1266.59     1192.71     24.24 o 
  -1  12  12      192.58      195.63      8.54 o 
   0  12  12      788.86      888.51     18.51 o 
   1  12  12      456.49      444.31     13.63 o 
   2  12  12     1552.59     1481.40     22.19 o 
   3  12  12       78.39       67.45      8.41 o 
   4  12  12      303.26      311.92     14.42 o 
   5  12  12        6.21        5.63     12.77 o 
   6  12  12        1.36       11.47     15.65 o 
  -6  13  12       20.11       -0.15      7.78 o 
  -5  13  12      137.51      128.10     10.27 o 
  -4  13  12      166.89      193.08      9.87 o 
  -3  13  12       28.75       23.70      5.55 o 
  -2  13  12       91.62       63.80      6.60 o 
  -1  13  12       36.87       25.33      5.24 o 
   0  13  12       18.56       19.80      6.77 o 
   1  13  12       19.60       15.71      7.08 o 
   2  13  12      102.44      105.70      8.96 o 
   3  13  12       28.69       20.34      7.17 o 
   4  13  12       16.71       15.19      8.96 o 
   5  13  12       25.46       27.32     14.08 o 
  -6  14  12        0.33       -1.83      7.61 o 
  -5  14  12       15.13        8.70      7.08 o 
  -4  14  12       71.18       72.09      7.44 o 
  -3  14  12      863.93      834.19     17.24 o 
  -2  14  12       79.48       83.22      6.84 o 
  -1  14  12      139.22      148.42      8.10 o 
   0  14  12       84.67       48.22      7.02 o 
   1  14  12        0.41        5.14      5.57 o 
   2  14  12       78.56       91.54     10.12 o 
   3  14  12       10.13        5.78      8.23 o 
   4  14  12       43.93       32.28     11.96 o 
   5  14  12        7.35       -5.22     13.56 o 
  -6  15  12        3.58        0.72      7.68 o 
  -5  15  12       12.21       19.98      7.13 o 
  -4  15  12       17.19       16.34      6.06 o 
  -3  15  12        0.40       -3.47      5.20 o 
  -2  15  12      138.18      119.64      8.13 o 
  -1  15  12      870.20      786.34     18.84 o 
   0  15  12      842.16      843.42     19.18 o 
   1  15  12       34.20       37.42      8.67 o 
   2  15  12       57.70       57.72      9.28 o 
   3  15  12       40.02       34.40      8.67 o 
   4  15  12        4.38      -14.75     18.78 o 
   5  15  12        0.37      -18.78     12.52 o 
  -5  16  12        0.60       -0.86      6.44 o 
  -4  16  12        9.63        3.06      5.78 o 
  -3  16  12       81.49       60.09      7.31 o 
  -2  16  12       10.11       15.77      5.65 o 
  -1  16  12      113.39       80.25     10.27 o 
   0  16  12      155.41      131.06     11.73 o 
   1  16  12      169.28      162.55     18.64 o 
   2  16  12      106.65      111.77     12.82 o 
   3  16  12        0.83        2.75      9.01 o 
   4  16  12       24.56       16.81     12.32 o 
  -5  17  12      144.96      188.82     12.38 o 
  -4  17  12       15.67       16.17      7.58 o 
  -3  17  12       25.92       32.18      7.90 o 
  -2  17  12        4.94       -0.53      6.11 o 
  -1  17  12      327.17      307.65     16.32 o 
   0  17  12        1.92       11.76      7.76 o 
   1  17  12      116.52      102.75     22.74 o 
   2  17  12       88.61       59.35     10.12 o 
   3  17  12        8.05       -5.99     29.73 o 
   4  17  12       12.57       23.39     13.50 o 
  -4  18  12        5.20       -2.90      7.61 o 
  -3  18  12      124.56      128.99     10.97 o 
  -2  18  12       52.40       77.45      9.11 o 
  -1  18  12       80.13       46.30     19.82 o 
   0  18  12       39.86       42.20      9.77 o 
   1  18  12      117.20      129.91     15.38 o 
   2  18  12      167.15      171.81     13.92 o 
   3  18  12        3.27       -4.66     12.00 o 
   4  18  12       40.28       73.35     39.12 o 
  -4  19  12        6.58        7.05      8.54 o 
  -3  19  12       33.44       18.02      7.77 o 
  -2  19  12        0.25       -0.60      8.13 o 
  -1  19  12        0.04       -1.65      7.14 o 
   0  19  12       68.76       95.87     18.17 o 
   1  19  12       27.34       50.00     10.34 o 
   2  19  12       17.66       20.65      9.20 o 
   3  19  12      113.59      162.54     35.47 o 
  -3  20  12        8.77        0.41      8.73 o 
  -2  20  12        5.58      -12.07      9.24 o 
  -1  20  12       41.46       39.80     10.50 o 
   0  20  12       24.67       22.26      9.40 o 
   1  20  12       32.18        9.05      8.46 o 
   2  20  12        9.94       13.82      9.20 o 
  -2  21  12       94.02       93.13     13.54 o 
  -1  21  12       58.47       77.13     12.00 o 
   0  21  12        0.11       -3.94      8.54 o 
   1  21  12       25.36       19.63     10.12 o 
  -7   0  13        0.01       -2.17      7.41 o 
  -5   0  13       28.30       10.88      5.18 o 
  -3   0  13     1236.41     1170.21     18.84 o 
  -1   0  13        5.29        4.88      5.57 o 
   1   0  13     3450.02     4175.31     75.10 o 
   3   0  13     2857.75     2863.49     49.90 o 
   5   0  13       45.58       52.16     22.95 o 
   7   0  13       36.25       -2.09     18.78 o 
  -8   1  13        0.86        5.55      6.88 o 
  -7   1  13        0.00        0.74      5.30 o 
  -6   1  13        0.49       -1.99      4.49 o 
  -5   1  13      276.04      254.03      7.86 o 
  -4   1  13      486.20      451.38      8.97 o 
  -3   1  13     1003.02      994.62     13.11 o 
  -2   1  13        0.34        1.38      2.31 o 
  -1   1  13      172.91      309.46      6.74 o 
   0   1  13      803.70     1020.27     11.04 o 
   1   1  13       28.18       34.94      5.03 o 
   2   1  13       19.62       22.19      4.89 o 
   3   1  13      340.21      337.91     14.91 o 
   4   1  13      187.52      223.62     19.92 o 
   5   1  13      470.51      429.72     25.44 o 
   6   1  13       13.35        2.61     13.28 o 
   7   1  13        4.01       -6.57     17.73 o 
  -8   2  13        5.48        2.51      7.87 o 
  -7   2  13       24.38       44.74      7.52 o 
  -6   2  13        9.74        9.08      5.38 o 
  -5   2  13        0.03        1.22      4.14 o 
  -4   2  13      133.44      142.46      6.12 o 
  -3   2  13       16.63       18.63      3.87 o 
  -2   2  13      554.39      559.59      9.07 o 
  -1   2  13       99.95      154.11      6.14 o 
   0   2  13        0.23       -0.35      2.54 o 
   1   2  13       11.64       32.61      3.67 o 
   2   2  13     2370.78     2382.35     36.13 o 
   3   2  13       62.34       56.57      6.66 o 
   4   2  13       35.39       29.83      8.86 o 
   5   2  13       43.95       37.21     17.21 o 
   6   2  13        0.18      -10.72     23.99 o 
   7   2  13       27.81       56.12     16.58 o 
  -8   3  13       26.40       27.74      8.02 o 
  -7   3  13      126.62      117.82      9.49 o 
  -6   3  13       51.35       58.06      7.66 o 
  -5   3  13        9.32       15.45      5.11 o 
  -4   3  13       11.93       13.78      4.12 o 
  -3   3  13      156.10      166.56      6.32 o 
  -2   3  13     1135.08     1201.42     14.95 o 
  -1   3  13     1799.58     1963.51     17.05 o 
   0   3  13     1715.70     1717.64     19.72 o 
   1   3  13     1382.14     1278.98     21.52 o 
   2   3  13        5.00       -5.81      3.87 o 
   3   3  13      259.37      271.62     11.04 o 
   4   3  13     1085.38     1084.26     35.77 o 
   5   3  13        0.43        1.85     12.89 o 
   6   3  13       89.40       86.06     16.92 o 
   7   3  13        8.21        4.17     13.28 o 
  -7   4  13       32.57       48.93      8.99 o 
  -6   4  13       89.10      114.57     12.95 o 
  -5   4  13      114.19      126.86      7.98 o 
  -4   4  13     1828.06     1840.64     23.10 o 
  -3   4  13      622.29      570.44     10.82 o 
  -2   4  13      369.55      363.90      8.14 o 
  -1   4  13      324.04      372.48      7.53 o 
   0   4  13       44.99       55.95      4.47 o 
   1   4  13        0.02        2.84      3.22 o 
   2   4  13     1005.42     1023.36     19.01 o 
   3   4  13      221.98      206.56     13.54 o 
   4   4  13        3.10       -0.19      7.65 o 
   5   4  13      213.26      237.51     21.75 o 
   6   4  13       37.03       35.54     15.54 o 
   7   4  13       17.03       40.33     16.49 o 
  -7   5  13      254.46      233.82     13.21 o 
  -6   5  13        0.21       -3.01      6.59 o 
  -5   5  13      896.02      963.15     18.00 o 
  -4   5  13       72.22       57.46      5.31 o 
  -3   5  13       40.55       43.60      4.49 o 
  -2   5  13      488.98      511.44      9.69 o 
  -1   5  13      246.69      206.51      5.80 o 
   0   5  13      124.26      175.41      6.62 o 
   1   5  13      104.57      126.85      6.23 o 
   2   5  13        0.08       -0.27      3.78 o 
   3   5  13        0.94       -0.57      9.94 o 
   4   5  13       26.47       28.36      9.22 o 
   5   5  13        4.40       10.82     13.78 o 
   6   5  13        1.98       -8.46     14.08 o 
   7   5  13        0.09        9.82     17.73 o 
  -7   6  13      146.40      195.37     12.63 o 
  -6   6  13       72.20       65.72      9.03 o 
  -5   6  13      597.26      634.68     14.81 o 
  -4   6  13      228.64      231.57      8.25 o 
  -3   6  13     2365.65     2260.20     31.14 o 
  -2   6  13       81.40      110.82      5.21 o 
  -1   6  13        3.41       17.96      2.99 o 
   0   6  13        5.68        8.34      5.95 o 
   1   6  13        4.43        7.76      3.92 o 
   2   6  13       46.24       65.16      5.68 o 
   3   6  13      642.21      580.82     15.89 o 
   4   6  13      137.26      164.90     13.20 o 
   5   6  13        1.75        5.22     14.01 o 
   6   6  13        8.73        7.49     14.37 o 
  -7   7  13       33.65       29.59      9.34 o 
  -6   7  13       42.65       44.25      7.49 o 
  -5   7  13       23.80       31.71      5.86 o 
  -4   7  13      120.89       91.43      6.22 o 
  -3   7  13     1059.07      967.00     14.58 o 
  -2   7  13        0.02       -0.28      2.92 o 
  -1   7  13      706.37      665.41     10.68 o 
   0   7  13     1325.15     1181.80     17.05 o 
   1   7  13       10.07       -5.10      3.40 o 
   2   7  13        1.78       -3.07      3.66 o 
   3   7  13       34.13       23.54      7.98 o 
   4   7  13       31.88       38.68     10.38 o 
   5   7  13       86.89       63.84     22.43 o 
   6   7  13       14.67       20.75     13.96 o 
  -7   8  13       31.83       45.08      9.82 o 
  -6   8  13       28.68       17.86      8.22 o 
  -5   8  13        7.89        7.57      4.78 o 
  -4   8  13       40.48       55.62      5.41 o 
  -3   8  13      220.56      269.21      8.54 o 
  -2   8  13      601.61      588.17     14.52 o 
  -1   8  13      518.20      471.72      9.35 o 
   0   8  13      767.79      855.44     14.62 o 
   1   8  13      422.50      441.33     10.95 o 
   2   8  13      511.63      449.83     12.03 o 
   3   8  13        8.23       10.90      5.34 o 
   4   8  13      316.60      312.75     17.03 o 
   5   8  13       15.61       35.41     14.70 o 
   6   8  13      130.17      148.11     19.54 o 
  -7   9  13        2.17       -2.06      7.93 o 
  -6   9  13       24.50       24.20      9.29 o 
  -5   9  13        2.92        4.08      5.70 o 
  -4   9  13     1549.19     1579.93     22.90 o 
  -3   9  13       53.61       67.86      5.99 o 
  -2   9  13      445.09      415.13      9.52 o 
  -1   9  13       99.79      128.39      5.87 o 
   0   9  13     1800.94     1694.43     21.82 o 
   1   9  13       41.51       54.88      5.94 o 
   2   9  13     2896.18     2982.60     32.38 o 
   3   9  13        1.40       -1.70      8.31 o 
   4   9  13        0.05       -2.90      9.28 o 
   5   9  13       71.93       84.41     17.52 o 
   6   9  13        1.67        9.63     14.03 o 
  -7  10  13       18.55        8.21     12.51 o 
  -6  10  13       45.28       43.16      9.42 o 
  -5  10  13       95.40      137.13      9.87 o 
  -4  10  13      143.21      140.89      8.53 o 
  -3  10  13      926.01      860.97     26.01 o 
  -2  10  13     2183.78     2046.26     25.05 o 
  -1  10  13       19.44       19.45      4.55 o 
   0  10  13      461.93      474.93     11.66 o 
   1  10  13       30.29       35.75      6.65 o 
   2  10  13      372.66      320.52     11.04 o 
   3  10  13      268.71      271.02     11.05 o 
   4  10  13       12.45       15.41     12.60 o 
   5  10  13       75.24       95.91     17.04 o 
   6  10  13       14.92        8.85     27.12 o 
  -7  11  13        0.58        4.04      9.80 o 
  -6  11  13       57.99       54.19      9.78 o 
  -5  11  13       20.44       13.56      6.26 o 
  -4  11  13      389.74      454.46     12.93 o 
  -3  11  13      185.97      164.77     12.62 o 
  -2  11  13       19.67        5.09      4.52 o 
  -1  11  13     1357.53     1373.99     25.99 o 
   0  11  13     2978.34     2748.98     34.87 o 
   1  11  13      188.48      182.27      8.75 o 
   2  11  13       15.54        7.36      6.36 o 
   3  11  13       25.71       16.81      6.35 o 
   4  11  13       14.96       -2.48      9.66 o 
   5  11  13       33.04       43.20     15.00 o 
   6  11  13        9.06       -2.09     25.03 o 
  -6  12  13       99.62       87.71     11.03 o 
  -5  12  13       17.79       14.07     10.39 o 
  -4  12  13       71.80       90.71      7.35 o 
  -3  12  13      223.75      232.61      9.74 o 
  -2  12  13       84.37      100.78      7.02 o 
  -1  12  13      836.28      764.09     17.65 o 
   0  12  13       31.73       21.52      6.08 o 
   1  12  13        4.49        2.23      5.33 o 
   2  12  13       41.84       29.78      6.70 o 
   3  12  13      374.98      382.58     12.81 o 
   4  12  13        0.22        0.67      7.49 o 
   5  12  13        1.33      -18.11     18.78 o 
  -6  13  13        9.28        0.82      7.06 o 
  -5  13  13        0.29       -6.10      5.99 o 
  -4  13  13        0.01       -2.16      4.84 o 
  -3  13  13        0.30       -7.55      5.03 o 
  -2  13  13       82.03       79.15      7.92 o 
  -1  13  13      711.60      753.11     17.84 o 
   0  13  13      359.34      369.81     12.99 o 
   1  13  13      214.93      194.97     10.50 o 
   2  13  13      184.74      225.28     11.66 o 
   3  13  13        0.69       -8.75      5.90 o 
   4  13  13      163.90      154.43     22.63 o 
   5  13  13        1.85       -2.09     15.65 o 
  -6  14  13       11.94       12.11      9.68 o 
  -5  14  13        5.11       11.96      7.54 o 
  -4  14  13      182.41      191.69     10.12 o 
  -3  14  13      224.30      246.49     10.50 o 
  -2  14  13      258.31      244.64     10.34 o 
  -1  14  13      680.16      619.63     16.78 o 
   0  14  13      572.06      573.46     16.07 o 
   1  14  13       59.04       80.61      8.36 o 
   2  14  13        2.63        0.47      6.06 o 
   3  14  13       27.10       25.75      8.06 o 
   4  14  13       12.56       -4.21     10.23 o 
  -5  15  13        4.63        2.50      6.61 o 
  -4  15  13       81.25       79.88      8.60 o 
  -3  15  13       26.71       16.87      5.74 o 
  -2  15  13      256.96      271.58     12.59 o 
  -1  15  13       71.94       71.71      8.45 o 
   0  15  13      217.52      283.97     12.55 o 
   1  15  13      385.32      378.79     16.93 o 
   2  15  13      132.52      146.60     12.59 o 
   3  15  13      226.30      247.60     15.16 o 
   4  15  13       78.84       61.26     14.26 o 
  -5  16  13        4.99        4.79      6.57 o 
  -4  16  13       11.34       15.49      6.39 o 
  -3  16  13       41.83       47.15      6.84 o 
  -2  16  13      256.80      315.26     13.66 o 
  -1  16  13      103.69       94.21     13.11 o 
   0  16  13        0.17        1.19      7.70 o 
   1  16  13      178.82      166.19     12.67 o 
   2  16  13      166.22      173.40     13.32 o 
   3  16  13        1.73      -10.08     23.47 o 
   4  16  13       11.37       -6.26     16.69 o 
  -5  17  13        0.34       -0.32      6.87 o 
  -4  17  13      151.32      138.87      9.87 o 
  -3  17  13        6.63        8.28      7.19 o 
  -2  17  13      194.06      160.30     13.62 o 
  -1  17  13        0.13        2.13      7.01 o 
   0  17  13     1025.07      969.07     26.43 o 
   1  17  13       45.47       41.79      9.66 o 
   2  17  13      101.62      117.75     12.10 o 
   3  17  13        3.95      -15.88     10.58 o 
   4  17  13        1.10      -18.55     18.25 o 
  -4  18  13        3.33        6.09      9.63 o 
  -3  18  13      131.47      146.33     17.47 o 
  -2  18  13      180.04      176.22     14.19 o 
  -1  18  13       56.59       53.93     10.23 o 
   0  18  13        8.27        6.69      7.94 o 
   1  18  13       33.08       32.40      9.16 o 
   2  18  13        1.52        4.38      8.08 o 
   3  18  13       51.62       58.55     15.24 o 
  -4  19  13       49.74       58.09     10.97 o 
  -3  19  13        2.28       -2.36      8.54 o 
  -2  19  13       59.16       35.73     17.89 o 
  -1  19  13       12.24       15.56      8.88 o 
   0  19  13        8.09       19.16      9.05 o 
   1  19  13       17.65        9.13      8.85 o 
   2  19  13        0.24       -3.35     12.24 o 
   3  19  13       28.47        1.55     13.28 o 
  -3  20  13      230.23      280.09     18.49 o 
  -2  20  13       20.58       -0.09     18.66 o 
  -1  20  13       50.34       48.22     10.96 o 
   0  20  13       50.72       43.73     10.45 o 
   1  20  13       40.27       54.29     16.95 o 
   2  20  13       44.36       34.70     10.54 o 
  -2  21  13       50.88       54.94     12.59 o 
  -1  21  13       28.57       23.77     10.22 o 
   0  21  13       82.29       85.26     12.80 o 
   1  21  13        7.40        1.35      8.77 o 
  -6   0  14      173.35      175.82     24.23 o 
  -4   0  14        2.13       -2.85      4.44 o 
  -2   0  14      115.10      193.19     15.65 o 
   0   0  14      381.50      275.55     13.22 o 
   2   0  14       30.81       15.44      6.94 o 
   4   0  14      503.92      478.79     36.51 o 
   6   0  14       63.10       10.43     20.86 o 
  -7   1  14        2.51       -5.35      4.87 o 
  -6   1  14       67.62       55.47      6.44 o 
  -5   1  14       10.36       11.64      3.81 o 
  -4   1  14      258.20      225.85      7.31 o 
  -3   1  14       81.11      101.57      5.70 o 
  -2   1  14      754.47      718.79     11.45 o 
  -1   1  14      524.80      599.81      9.46 o 
   0   1  14       76.59      124.07     11.14 o 
   1   1  14     1976.86     1989.55     27.24 o 
   2   1  14      424.59      446.21     12.81 o 
   3   1  14       15.12       13.37      5.47 o 
   4   1  14      251.83      275.34     22.49 o 
   5   1  14       82.93       86.84     17.73 o 
   6   1  14        2.87        5.30     14.37 o 
  -7   2  14       38.48       43.45      7.26 o 
  -6   2  14       82.44      108.78      8.54 o 
  -5   2  14       15.02       17.20      4.32 o 
  -4   2  14      651.83      690.04     12.07 o 
  -3   2  14        3.48        7.81      3.11 o 
  -2   2  14     1647.73     1431.47     15.39 o 
  -1   2  14      755.67      740.23     13.53 o 
   0   2  14      232.29      260.36      7.50 o 
   1   2  14       35.40       31.18      5.39 o 
   2   2  14      183.17      148.14      8.59 o 
   3   2  14      116.19      119.96      8.92 o 
   4   2  14       47.34       34.58     28.69 o 
   5   2  14       68.99       68.43     17.23 o 
   6   2  14       94.80       72.52     16.96 o 
  -7   3  14       39.60       47.91      8.65 o 
  -6   3  14      133.95      110.99      8.75 o 
  -5   3  14      398.58      374.03     11.82 o 
  -4   3  14      115.49      148.44      8.01 o 
  -3   3  14     2341.02     2302.08     26.80 o 
  -2   3  14      570.51      478.68      9.08 o 
  -1   3  14     2514.90     2304.83     19.36 o 
   0   3  14     1200.97     1338.09     18.17 o 
   1   3  14        4.01       10.62      4.41 o 
   2   3  14        0.16        2.97      4.53 o 
   3   3  14        3.13        7.25      4.98 o 
   4   3  14      118.71      142.08     12.87 o 
   5   3  14      118.30       58.49     33.38 o 
   6   3  14        8.57       20.05     14.70 o 
  -7   4  14        0.09       10.13      6.51 o 
  -6   4  14      124.55      131.93     12.65 o 
  -5   4  14      480.83      449.82     14.00 o 
  -4   4  14        2.81        1.23      3.67 o 
  -3   4  14       66.73       60.53      5.60 o 
  -2   4  14       36.43       48.16      4.16 o 
  -1   4  14      268.60      246.96      7.86 o 
   0   4  14       35.62       34.71      4.02 o 
   1   4  14      704.58      756.45     16.16 o 
   2   4  14        0.23       -1.25      4.38 o 
   3   4  14      273.91      278.40     11.97 o 
   4   4  14        4.65        5.92      8.58 o 
   5   4  14       18.82       -4.69     13.28 o 
   6   4  14        2.15       20.34     16.18 o 
  -7   5  14      278.17      284.61     14.73 o 
  -6   5  14       19.70       13.51      6.23 o 
  -5   5  14        1.19        8.05      5.23 o 
  -4   5  14        3.09        8.69      3.93 o 
  -3   5  14     1776.68     1767.92     20.51 o 
  -2   5  14      919.25      979.98     14.02 o 
  -1   5  14     1168.95     1090.26     16.44 o 
   0   5  14      559.35      524.33     10.93 o 
   1   5  14      679.04      586.59     11.88 o 
   2   5  14      105.62       93.04      7.87 o 
   3   5  14       57.95       58.65      7.77 o 
   4   5  14       29.22       34.37      9.53 o 
   5   5  14       11.63       -9.77     13.96 o 
   6   5  14        0.11        5.78     14.26 o 
  -7   6  14        5.68       12.38      7.80 o 
  -6   6  14       57.97       67.43      8.34 o 
  -5   6  14       38.25       58.96      6.58 o 
  -4   6  14       20.81       12.06      5.21 o 
  -3   6  14      135.29      171.63      7.12 o 
  -2   6  14      798.23      872.99     13.17 o 
  -1   6  14     2740.59     2696.05     31.25 o 
   0   6  14        3.62        6.18      4.18 o 
   1   6  14       12.51       17.23      4.14 o 
   2   6  14      384.17      384.80     12.96 o 
   3   6  14        4.84        3.67      7.53 o 
   4   6  14        0.02      -19.66     13.11 o 
   5   6  14       70.00       41.70     27.12 o 
   6   6  14       18.40       17.78     15.78 o 
  -7   7  14       40.74       51.10     10.43 o 
  -6   7  14       16.94       17.62      6.48 o 
  -5   7  14       76.36       79.79      7.04 o 
  -4   7  14      614.29      620.74     12.79 o 
  -3   7  14      371.21      389.31     10.81 o 
  -2   7  14       91.32      104.24      5.52 o 
  -1   7  14      272.13      297.69      9.02 o 
   0   7  14      674.03      800.89     17.71 o 
   1   7  14      131.42      168.93      7.57 o 
   2   7  14      250.31      254.98     11.69 o 
   3   7  14        0.66       -9.49      6.32 o 
   4   7  14       17.86       12.01      9.75 o 
   5   7  14      161.54      202.34     21.35 o 
   6   7  14       91.60       68.09     18.40 o 
  -7   8  14        0.02       -4.15      8.60 o 
  -6   8  14        6.54        1.51      7.41 o 
  -5   8  14        3.58        1.81      5.46 o 
  -4   8  14      110.52      106.04      6.65 o 
  -3   8  14       70.47       79.35      5.74 o 
  -2   8  14       20.94       15.02      3.97 o 
  -1   8  14      659.83      646.88     13.07 o 
   0   8  14      383.36      421.29     10.81 o 
   1   8  14      217.70      216.47      8.74 o 
   2   8  14      145.86      129.78      7.85 o 
   3   8  14      258.07      274.88     12.77 o 
   4   8  14       14.76        7.90      9.09 o 
   5   8  14       31.42       14.94     38.07 o 
   6   8  14        5.67        7.30     14.03 o 
  -7   9  14        2.23       -2.62     10.21 o 
  -6   9  14       13.61       21.93      8.12 o 
  -5   9  14        0.62        7.24      5.56 o 
  -4   9  14       35.00       20.83      5.40 o 
  -3   9  14      719.19      588.45     13.52 o 
  -2   9  14       22.41       15.91      3.83 o 
  -1   9  14      200.63      202.78      9.85 o 
   0   9  14      591.43      519.59     12.33 o 
   1   9  14      591.90      663.76     14.18 o 
   2   9  14      354.45      362.58     11.51 o 
   3   9  14      472.04      468.31     15.89 o 
   4   9  14       38.15       28.23     13.78 o 
   5   9  14       80.28       78.45     16.92 o 
   6   9  14       15.76       42.53     15.54 o 
  -7  10  14        6.58        9.53      8.62 o 
  -6  10  14       47.29       47.53      9.34 o 
  -5  10  14       52.44       44.61      7.03 o 
  -4  10  14        2.10       -0.44      4.71 o 
  -3  10  14      246.68      226.91      9.24 o 
  -2  10  14      601.08      595.02     13.13 o 
  -1  10  14       86.40       89.68      7.98 o 
   0  10  14     1350.22     1286.84     19.51 o 
   1  10  14       77.13       70.87      6.96 o 
   2  10  14      128.20      177.97      9.29 o 
   3  10  14      136.63      157.09     11.57 o 
   4  10  14        4.44       -4.45      9.96 o 
   5  10  14       37.36       56.60     16.77 o 
   6  10  14        0.81       10.48     13.70 o 
  -6  11  14       42.87       60.90      9.89 o 
  -5  11  14       11.23        8.27      5.91 o 
  -4  11  14      135.10      160.12      9.13 o 
  -3  11  14      359.88      313.81     10.77 o 
  -2  11  14       40.86       57.77      6.14 o 
  -1  11  14     1157.97     1143.46     21.79 o 
   0  11  14      410.98      399.62     15.81 o 
   1  11  14      116.68      164.95      9.48 o 
   2  11  14      144.00      159.98      9.35 o 
   3  11  14       45.62       41.87      7.00 o 
   4  11  14       22.45        2.92     15.54 o 
   5  11  14       20.49       17.06     15.13 o 
  -6  12  14       23.14       11.66      8.39 o 
  -5  12  14      113.88      106.18      9.47 o 
  -4  12  14        6.44        1.58      4.80 o 
  -3  12  14      409.05      377.75     11.97 o 
  -2  12  14      469.00      466.31     14.75 o 
  -1  12  14        9.28        4.90      5.43 o 
   0  12  14       39.04       65.42      7.27 o 
   1  12  14       73.15       55.67      7.49 o 
   2  12  14      498.01      489.89     18.37 o 
   3  12  14        0.18       -7.92      5.28 o 
   4  12  14       56.32       93.30     14.12 o 
   5  12  14        1.86       25.01     14.79 o 
  -6  13  14       22.54       13.10      8.82 o 
  -5  13  14      194.96      194.35     11.98 o 
  -4  13  14       13.81       11.72      6.23 o 
  -3  13  14        1.92        1.76      4.84 o 
  -2  13  14      290.96      299.64     12.64 o 
  -1  13  14      171.55      193.08     10.61 o 
   0  13  14        6.11       19.72      6.24 o 
   1  13  14      464.27      444.55     14.40 o 
   2  13  14      696.19      677.23     17.94 o 
   3  13  14       25.65       27.35      7.72 o 
   4  13  14       22.52        1.04     16.69 o 
   5  13  14        3.12        4.17     16.69 o 
  -6  14  14       23.75       58.33     10.63 o 
  -5  14  14       72.68       69.99      9.12 o 
  -4  14  14      167.73      179.78     10.10 o 
  -3  14  14       28.72       25.54      5.96 o 
  -2  14  14      102.31      101.98      9.03 o 
  -1  14  14        3.84       -0.38      5.33 o 
   0  14  14       72.17       79.85      8.11 o 
   1  14  14        5.08        4.39      6.32 o 
   2  14  14      135.22      162.63     11.05 o 
   3  14  14      448.29      447.71     18.14 o 
   4  14  14       29.12      -20.86     17.73 o 
  -5  15  14       11.58       15.01      6.63 o 
  -4  15  14       19.61       12.42      6.00 o 
  -3  15  14      300.51      315.14     11.99 o 
  -2  15  14       43.18       16.74      6.87 o 
  -1  15  14      341.27      273.84     12.62 o 
   0  15  14       41.82       44.81      7.66 o 
   1  15  14        4.30       -2.84      7.01 o 
   2  15  14       45.03       39.32      9.16 o 
   3  15  14        7.55       11.78     10.99 o 
   4  15  14        1.48       -7.30     20.86 o 
  -5  16  14        2.09        7.58      6.77 o 
  -4  16  14      114.82      102.40      8.97 o 
  -3  16  14       30.05       38.33      7.39 o 
  -2  16  14      139.49      164.52     11.17 o 
  -1  16  14      162.19      154.77     12.87 o 
   0  16  14       11.56        1.62      8.99 o 
   1  16  14        5.66       -5.63      7.03 o 
   2  16  14        0.78       -5.81     11.70 o 
   3  16  14        0.13       -1.30     10.73 o 
   4  16  14       22.16       20.86     23.99 o 
  -4  17  14      188.27      203.77     11.47 o 
  -3  17  14        6.04       12.33     10.37 o 
  -2  17  14       17.80       19.44      8.99 o 
  -1  17  14      331.58      328.37     17.13 o 
   0  17  14       13.57       10.25      8.12 o 
   1  17  14      758.23      703.35     23.30 o 
   2  17  14       73.51       79.48     19.38 o 
   3  17  14       22.11       29.32     13.50 o 
  -4  18  14        0.49        4.92     10.01 o 
  -3  18  14       43.07       11.85     10.91 o 
  -2  18  14        2.82       -6.46      7.44 o 
  -1  18  14        0.93        0.50      7.41 o 
   0  18  14       35.38       35.89      9.16 o 
   1  18  14       92.10      119.37     13.20 o 
   2  18  14       44.64       77.07     11.56 o 
   3  18  14       62.19       67.71     15.54 o 
  -3  19  14        3.16        5.25      8.77 o 
  -2  19  14       38.25       49.03     16.47 o 
  -1  19  14       41.99       31.00     10.27 o 
   0  19  14       47.17       29.37     10.29 o 
   1  19  14        0.45       -3.67     14.87 o 
   2  19  14        5.91       -1.78      8.68 o 
  -2  20  14      139.96      145.30     14.37 o 
  -1  20  14       27.61       40.38     11.36 o 
   0  20  14        4.87        8.37      9.10 o 
   1  20  14       55.70       75.52     18.05 o 
  -7   0  15        3.83       -4.76      7.76 o 
  -5   0  15       69.89       58.42     11.14 o 
  -3   0  15       52.17       99.88     14.45 o 
  -1   0  15      585.10      611.86     13.89 o 
   1   0  15      545.90      562.64     20.27 o 
   3   0  15       36.65       44.50      9.93 o 
   5   0  15        8.60       21.91     21.91 o 
  -7   1  15        1.56        2.54      6.22 o 
  -6   1  15        3.27       10.56      5.47 o 
  -5   1  15        4.18        2.05      3.93 o 
  -4   1  15      546.29      536.64     10.90 o 
  -3   1  15      687.94      767.57     11.90 o 
  -2   1  15       45.98       45.30      4.25 o 
  -1   1  15      216.38      217.48      7.44 o 
   0   1  15       12.57        9.06      4.02 o 
   1   1  15       17.82       49.11      5.86 o 
   2   1  15       59.59       66.10      7.02 o 
   3   1  15      369.38      331.36     12.55 o 
   4   1  15       85.27      102.73     16.96 o 
   5   1  15       78.48       83.81     17.70 o 
   6   1  15        0.25       -4.41     14.37 o 
  -7   2  15        6.54       16.37      7.81 o 
  -6   2  15      191.98      179.18     12.02 o 
  -5   2  15      484.29      457.63     10.83 o 
  -4   2  15      413.76      386.15      9.50 o 
  -3   2  15      258.25      278.62      7.53 o 
  -2   2  15      115.08      155.67      7.59 o 
  -1   2  15      398.82      334.49      8.96 o 
   0   2  15      281.34      304.94     10.53 o 
   1   2  15      351.03      343.54     11.34 o 
   2   2  15        1.41        2.51      4.76 o 
   3   2  15       21.30       12.09      5.55 o 
   4   2  15       56.15       62.22     16.69 o 
   5   2  15       66.11       36.68     17.66 o 
   6   2  15        1.80        7.82     14.75 o 
  -7   3  15      103.32       81.54      9.06 o 
  -6   3  15        9.22       11.19      5.66 o 
  -5   3  15       94.11       88.69      6.33 o 
  -4   3  15     1089.61     1074.72     15.40 o 
  -3   3  15     1200.92     1039.76     14.16 o 
  -2   3  15       38.08       44.80      6.21 o 
  -1   3  15      114.23      142.01      6.53 o 
   0   3  15      211.71      232.45      9.64 o 
   1   3  15       59.35       38.36      5.70 o 
   2   3  15      135.32      132.97      8.75 o 
   3   3  15        7.46       15.10      5.80 o 
   4   3  15      111.09       96.00     24.51 o 
   5   3  15        1.92        3.51     16.18 o 
   6   3  15       57.75       74.30     18.80 o 
  -7   4  15      226.08      200.18     11.84 o 
  -6   4  15       18.91       31.40      8.13 o 
  -5   4  15     1899.60     1753.42     25.42 o 
  -4   4  15       17.80       27.98      4.81 o 
  -3   4  15      216.37      272.56      9.28 o 
  -2   4  15      229.08      228.73      7.39 o 
  -1   4  15     1269.32     1165.25     17.12 o 
   0   4  15     1121.81     1154.08     16.58 o 
   1   4  15      176.56      183.46      9.37 o 
   2   4  15      600.64      626.98     16.14 o 
   3   4  15        5.29        9.50     11.74 o 
   4   4  15        6.63        6.42      8.28 o 
   5   4  15        3.92        4.17     14.70 o 
   6   4  15        1.43      -13.46     15.11 o 
  -7   5  15        1.39        8.89      7.42 o 
  -6   5  15        3.49        0.26      5.74 o 
  -5   5  15     1291.72     1250.31     28.26 o 
  -4   5  15      152.25      133.90      7.04 o 
  -3   5  15     1485.50     1322.80     17.73 o 
  -2   5  15      310.86      255.67      7.57 o 
  -1   5  15     1903.89     1853.35     27.77 o 
   0   5  15      370.01      392.22     10.08 o 
   1   5  15     1904.97     2066.91     29.14 o 
   2   5  15      201.19      186.08     16.75 o 
   3   5  15       10.16       11.34      6.12 o 
   4   5  15       69.71       52.45     14.08 o 
   5   5  15       15.29        1.73     15.00 o 
   6   5  15       28.41       24.51     16.23 o 
  -7   6  15       34.69       23.33      7.94 o 
  -6   6  15        7.73        6.26      6.34 o 
  -5   6  15        6.50        9.92      5.19 o 
  -4   6  15       90.21      104.51      6.69 o 
  -3   6  15      924.59      902.02     15.74 o 
  -2   6  15      135.12      154.57      6.66 o 
  -1   6  15     1889.31     1728.17     22.19 o 
   0   6  15       85.49       73.19      5.83 o 
   1   6  15       26.57       12.78      5.22 o 
   2   6  15      242.54      230.82     11.52 o 
   3   6  15        4.01       -1.76      7.73 o 
   4   6  15       16.45       16.10     11.70 o 
   5   6  15        4.34       -9.98     19.82 o 
   6   6  15       21.94       17.39     16.29 o 
  -7   7  15        0.11        1.55      8.18 o 
  -6   7  15       18.34        1.30      6.26 o 
  -5   7  15       55.33       45.58      6.51 o 
  -4   7  15       51.39       55.01      5.62 o 
  -3   7  15      457.67      422.66     10.41 o 
  -2   7  15       55.69       65.48      6.07 o 
  -1   7  15      840.35      830.95     15.13 o 
   0   7  15       84.57      109.36      6.82 o 
   1   7  15      516.52      537.17     12.54 o 
   2   7  15       63.75       67.84      8.26 o 
   3   7  15      117.52      141.87     10.43 o 
   4   7  15        1.93        5.31      9.54 o 
   5   7  15       10.26        4.63     19.82 o 
   6   7  15        1.82        2.68     24.51 o 
  -7   8  15        4.61       -0.13      8.57 o 
  -6   8  15        0.06        1.46      6.90 o 
  -5   8  15       12.38       11.72      7.46 o 
  -4   8  15        5.83       14.20      4.43 o 
  -3   8  15      733.17      801.26     14.08 o 
  -2   8  15        0.01        0.96      4.02 o 
  -1   8  15     1595.61     1570.12     21.39 o 
   0   8  15       95.22       93.22      6.76 o 
   1   8  15      852.12      845.32     15.99 o 
   2   8  15        6.01        7.66      6.94 o 
   3   8  15      436.52      426.39     15.66 o 
   4   8  15       96.23       89.48     13.35 o 
   5   8  15       70.96       75.42     18.80 o 
   6   8  15        0.53        9.84     15.02 o 
  -7   9  15        2.36        4.76      8.73 o 
  -6   9  15       29.31       53.23      9.60 o 
  -5   9  15      116.64      103.64      8.96 o 
  -4   9  15        0.30       -4.26      4.61 o 
  -3   9  15       23.69       19.16      4.84 o 
  -2   9  15      358.40      447.35     11.75 o 
  -1   9  15     1016.90      988.79     17.04 o 
   0   9  15      414.19      415.91     15.36 o 
   1   9  15      644.65      699.21     14.92 o 
   2   9  15     1483.82     1471.43     26.45 o 
   3   9  15       15.18       23.03      7.45 o 
   4   9  15      317.96      357.73     19.47 o 
   5   9  15       31.03       47.45     31.82 o 
   6   9  15       72.88       88.54     19.14 o 
  -6  10  15       19.53        3.21      7.61 o 
  -5  10  15       35.86       22.83      8.88 o 
  -4  10  15       27.13        9.44      5.19 o 
  -3  10  15        0.14        0.86      4.09 o 
  -2  10  15       20.78       20.25      5.59 o 
  -1  10  15     1091.60     1062.86     20.73 o 
   0  10  15      145.89      145.69      8.04 o 
   1  10  15      152.06      180.87      9.15 o 
   2  10  15        4.63       -0.50      6.35 o 
   3  10  15      160.33      197.79     16.56 o 
   4  10  15       49.97       33.49     11.50 o 
   5  10  15        9.28       -1.36     17.73 o 
  -6  11  15       32.11       33.44      8.99 o 
  -5  11  15       24.54       30.67      6.90 o 
  -4  11  15        3.57        6.01      4.89 o 
  -3  11  15      816.88      720.98     15.70 o 
  -2  11  15      283.72      283.69     12.23 o 
  -1  11  15      136.24      117.02      8.57 o 
   0  11  15       22.04       21.23      5.98 o 
   1  11  15        3.38        4.49      5.36 o 
   2  11  15        8.70       15.97      5.93 o 
   3  11  15        2.80      -10.61      7.08 o 
   4  11  15        0.93      -18.25     17.58 o 
   5  11  15        1.56       -6.31     14.53 o 
  -6  12  15       12.63       30.94      9.22 o 
  -5  12  15       10.62       11.47      6.44 o 
  -4  12  15       70.03       74.41      7.53 o 
  -3  12  15        1.09        5.34      5.56 o 
  -2  12  15      288.02      289.16     14.00 o 
  -1  12  15      357.04      371.46     13.58 o 
   0  12  15      741.22      751.49     18.13 o 
   1  12  15      357.61      307.65     12.34 o 
   2  12  15      144.65      170.11     10.65 o 
   3  12  15       10.10        5.42      7.12 o 
   4  12  15       14.39        3.32     10.77 o 
   5  12  15        2.07       -0.96     21.38 o 
  -6  13  15        3.53       -2.16      7.64 o 
  -5  13  15       89.06       93.65     12.41 o 
  -4  13  15        1.10       -5.07      5.00 o 
  -3  13  15       17.41       27.08      6.85 o 
  -2  13  15       45.26       56.09      7.45 o 
  -1  13  15      124.00      140.33      9.90 o 
   0  13  15        0.37       -2.60      5.26 o 
   1  13  15      114.26      102.63      8.95 o 
   2  13  15      245.49      239.99     16.26 o 
   3  13  15        3.85       -1.34      8.20 o 
   4  13  15        0.14      -19.85     18.25 o 
  -5  14  15        3.48        7.21      6.24 o 
  -4  14  15        2.86       -2.10      5.45 o 
  -3  14  15      148.81      173.94     12.95 o 
  -2  14  15      154.85      159.95     10.68 o 
  -1  14  15       30.25       23.45      6.85 o 
   0  14  15      439.57      455.39     15.14 o 
   1  14  15       60.37       67.22      8.73 o 
   2  14  15      290.46      338.98     14.08 o 
   3  14  15        8.78       12.17      9.93 o 
   4  14  15        0.64      -12.52     19.82 o 
  -5  15  15        0.64        1.92      6.44 o 
  -4  15  15        0.16       -3.32      5.48 o 
  -3  15  15        5.05       -6.31      5.94 o 
  -2  15  15      465.33      435.74     15.52 o 
  -1  15  15       83.40       82.16      8.89 o 
   0  15  15      390.05      378.27     14.44 o 
   1  15  15       46.18       77.81     18.58 o 
   2  15  15      221.90      270.64     17.32 o 
   3  15  15       37.26       59.46     22.95 o 
   4  15  15      170.66      191.93     30.25 o 
  -5  16  15        6.03        1.64      6.87 o 
  -4  16  15       13.48       22.04      7.98 o 
  -3  16  15       88.72       71.02      9.09 o 
  -2  16  15       92.06       84.18      9.70 o 
  -1  16  15       70.52       67.83     14.76 o 
   0  16  15      193.27      193.14     14.29 o 
   1  16  15      110.15      112.52     20.37 o 
   2  16  15       66.88       89.19     11.32 o 
   3  16  15       21.43       26.08     18.25 o 
   4  16  15       22.56       36.51     23.99 o 
  -4  17  15      190.63      202.28     16.11 o 
  -3  17  15      112.66      101.33     10.30 o 
  -2  17  15       54.30       54.10     10.36 o 
  -1  17  15      146.91      125.31     12.84 o 
   0  17  15       11.38       -3.87      7.49 o 
   1  17  15        2.78       -5.12      7.37 o 
   2  17  15      262.10      331.80     17.84 o 
   3  17  15      133.83      113.30     27.64 o 
  -3  18  15        0.05       -8.15      8.31 o 
  -2  18  15       23.54       34.70      9.50 o 
  -1  18  15      134.99      193.81     15.25 o 
   0  18  15        5.97       -1.70      9.44 o 
   1  18  15       24.91        3.52      8.67 o 
   2  18  15      123.52      112.19     12.96 o 
  -3  19  15       62.96       67.14     12.10 o 
  -2  19  15        7.41       10.28      9.75 o 
  -1  19  15        8.40        6.37      9.25 o 
   0  19  15       50.66       36.93     10.10 o 
   1  19  15        8.46       26.13     10.12 o 
   2  19  15       30.93       14.88     10.22 o 
  -2  20  15        2.60       11.27     10.22 o 
  -1  20  15        2.69       -0.13      9.50 o 
   0  20  15        6.49        6.92      9.18 o 
   1  20  15        0.20       -3.91      9.03 o 
  -6   0  16        1.96        0.48      6.96 o 
  -4   0  16      232.05      235.93     12.18 o 
  -2   0  16        8.78       18.99      6.10 o 
   0   0  16     1967.47     1685.22     36.46 o 
   2   0  16        3.23        6.45      8.87 o 
   4   0  16       11.36        2.09     20.86 o 
   6   0  16       10.96       25.03     23.99 o 
  -7   1  16       25.08       33.11      7.25 o 
  -6   1  16        9.41       17.60      6.15 o 
  -5   1  16       55.80       56.41      5.42 o 
  -4   1  16      662.46      669.88     12.34 o 
  -3   1  16      585.29      559.02     11.38 o 
  -2   1  16     1825.14     1569.97     18.49 o 
  -1   1  16     1319.08     1382.83     26.87 o 
   0   1  16      481.18      462.36     13.12 o 
   1   1  16      254.48      242.52     10.16 o 
   2   1  16     1000.51     1067.93     20.96 o 
   3   1  16       97.52      116.96      9.46 o 
   4   1  16       10.87        6.46     13.63 o 
   5   1  16        0.82      -10.51     14.37 o 
   6   1  16       69.14       43.81     18.40 o 
  -7   2  16        0.92        4.22      6.24 o 
  -6   2  16       73.52       58.05     11.44 o 
  -5   2  16       46.40       38.03      5.21 o 
  -4   2  16      160.79      143.25      6.74 o 
  -3   2  16       20.29       29.51      4.09 o 
  -2   2  16      740.89      801.97     12.89 o 
  -1   2  16      428.87      454.12     13.15 o 
   0   2  16      638.03      538.75     14.07 o 
   1   2  16       67.33       51.33     11.29 o 
   2   2  16      170.17      160.25      9.75 o 
   3   2  16        4.12        5.64      5.55 o 
   4   2  16       15.65       -7.46     14.37 o 
   5   2  16       46.73       36.67     16.58 o 
   6   2  16       11.58       21.40     16.58 o 
  -7   3  16        2.12        1.97      6.15 o 
  -6   3  16       26.29       36.75      6.73 o 
  -5   3  16        8.22       17.77      4.75 o 
  -4   3  16      136.71      145.32      6.77 o 
  -3   3  16      155.76      148.06      6.26 o 
  -2   3  16        8.72       -1.29      3.70 o 
  -1   3  16        2.46        0.30      3.36 o 
   0   3  16       99.33      101.33      7.42 o 
   1   3  16        5.53       13.01      5.38 o 
   2   3  16       36.29       28.48      6.14 o 
   3   3  16      553.80      543.05     16.18 o 
   4   3  16        6.65       25.77     14.53 o 
   5   3  16       81.96       83.05     18.80 o 
   6   3  16        1.32       -5.40     14.70 o 
  -7   4  16       36.73       39.71      7.97 o 
  -6   4  16        4.15        6.89      5.57 o 
  -5   4  16      207.19      259.80      9.87 o 
  -4   4  16      350.96      361.64     10.34 o 
  -3   4  16        0.07       -3.48      3.27 o 
  -2   4  16       79.87      123.50      7.09 o 
  -1   4  16       12.82       29.16      4.65 o 
   0   4  16      292.88      333.71     11.56 o 
   1   4  16     1873.93     1878.16     28.26 o 
   2   4  16      131.74      125.64      9.03 o 
   3   4  16      177.12      177.86     10.96 o 
   4   4  16      127.71      154.28     16.25 o 
   5   4  16        0.36       -6.34     14.37 o 
   6   4  16       94.12      107.72     25.03 o 
  -7   5  16       91.37      110.06      9.87 o 
  -6   5  16       12.14       11.35      6.64 o 
  -5   5  16        1.23       15.63      5.34 o 
  -4   5  16       14.62       18.49      4.78 o 
  -3   5  16       38.37       21.47      4.32 o 
  -2   5  16     1332.42     1331.32     21.25 o 
  -1   5  16      212.63      225.56      8.57 o 
   0   5  16      110.94      146.35      8.71 o 
   1   5  16        8.69       12.74      5.86 o 
   2   5  16        0.01       -7.64      5.26 o 
   3   5  16       46.19       37.61      7.60 o 
   4   5  16      100.55      103.96     17.87 o 
   5   5  16        4.49        5.05     20.34 o 
   6   5  16        1.34       13.47     18.25 o 
  -7   6  16       15.42       11.96      7.55 o 
  -6   6  16      137.65      140.83     10.54 o 
  -5   6  16        9.43        9.41      5.35 o 
  -4   6  16        4.84        8.15      4.44 o 
  -3   6  16        7.79       13.65      4.15 o 
  -2   6  16      144.28      157.57      7.88 o 
  -1   6  16      186.75      206.79      8.63 o 
   0   6  16      873.14      858.05     22.73 o 
   1   6  16        4.76       -1.22      5.43 o 
   2   6  16       64.19       55.58      7.58 o 
   3   6  16       18.68       13.30      6.86 o 
   4   6  16        4.33      -10.24      9.88 o 
   5   6  16       22.92       18.31     18.25 o 
   6   6  16       18.71       15.94     15.85 o 
  -7   7  16        0.70        6.49      8.22 o 
  -6   7  16       24.63       24.23      8.62 o 
  -5   7  16      109.79      116.54      8.09 o 
  -4   7  16      194.70      227.22      8.93 o 
  -3   7  16        4.46        9.85      3.96 o 
  -2   7  16       60.47       80.07      6.50 o 
  -1   7  16      316.50      415.12     11.20 o 
   0   7  16      743.71      796.04     16.26 o 
   1   7  16      983.68      964.74     20.15 o 
   2   7  16     1165.33     1169.73     23.34 o 
   3   7  16        0.16       -0.03      6.57 o 
   4   7  16        0.05       -8.14     16.92 o 
   5   7  16        0.01      -15.88     15.11 o 
   6   7  16       11.98      -16.18     15.11 o 
  -6   8  16      272.27      289.71     16.57 o 
  -5   8  16        4.48        1.73      5.41 o 
  -4   8  16       18.20        2.38      4.22 o 
  -3   8  16       81.38      138.37      7.77 o 
  -2   8  16      428.53      447.90     11.88 o 
  -1   8  16       99.37      121.28      7.38 o 
   0   8  16      472.06      534.37     12.81 o 
   1   8  16      348.13      373.85     13.69 o 
   2   8  16      550.60      553.80     17.04 o 
   3   8  16        1.97        9.65      8.58 o 
   4   8  16      131.37      104.45     13.80 o 
   5   8  16        8.18       29.81     19.82 o 
  -6   9  16       13.66       32.91      9.22 o 
  -5   9  16       44.82       29.24      6.87 o 
  -4   9  16      314.45      321.45     14.20 o 
  -3   9  16      183.88      190.79     10.53 o 
  -2   9  16      161.82      144.88      8.06 o 
  -1   9  16      103.59       80.60      6.65 o 
   0   9  16      216.19      245.15      9.77 o 
   1   9  16     3745.55     3708.42     44.74 o 
   2   9  16       61.15       46.45      8.30 o 
   3   9  16      157.57      162.14     11.67 o 
   4   9  16        4.04        2.61     10.24 o 
   5   9  16       53.48       64.97     18.40 o 
  -6  10  16        8.50       23.43     10.95 o 
  -5  10  16        0.00       -1.92      5.38 o 
  -4  10  16        2.99        1.30      4.72 o 
  -3  10  16       40.87       53.90      7.16 o 
  -2  10  16       18.55       -0.37      5.14 o 
  -1  10  16      369.84      359.13     13.02 o 
   0  10  16       38.56       37.73      5.94 o 
   1  10  16       17.49        6.58      5.24 o 
   2  10  16      458.72      439.16     15.56 o 
   3  10  16      176.52      168.20     12.11 o 
   4  10  16        1.68       -8.37     10.12 o 
   5  10  16        0.25      -11.65     14.79 o 
  -6  11  16        0.91       -3.30      7.68 o 
  -5  11  16       14.01       17.35      6.63 o 
  -4  11  16        0.05       -1.61      4.78 o 
  -3  11  16       81.19       88.47     12.80 o 
  -2  11  16        3.43        9.26      7.72 o 
  -1  11  16        0.03       -1.77      5.63 o 
   0  11  16      681.83      680.36     17.22 o 
   1  11  16        7.46       -3.38      5.02 o 
   2  11  16      231.94      281.74     13.45 o 
   3  11  16       26.96        4.89      7.49 o 
   4  11  16      147.26      146.75     15.49 o 
   5  11  16        1.87       16.46     16.29 o 
  -6  12  16      129.88      155.87     20.02 o 
  -5  12  16       81.77       75.58      8.96 o 
  -4  12  16      101.50       95.80      7.91 o 
  -3  12  16        7.03        3.75      5.86 o 
  -2  12  16      499.22      490.74     17.92 o 
  -1  12  16       64.48       72.06      8.15 o 
   0  12  16      358.34      349.71     13.27 o 
   1  12  16        6.51        0.65      5.70 o 
   2  12  16        6.73       -1.29      6.65 o 
   3  12  16        2.92       -5.38      7.15 o 
   4  12  16        6.46       -5.30     11.33 o 
   5  12  16        3.54        2.14     16.69 o 
  -5  13  16        1.02        5.46      7.01 o 
  -4  13  16       19.48       29.05      9.03 o 
  -3  13  16       28.68       24.80      7.13 o 
  -2  13  16       14.88       14.07      7.68 o 
  -1  13  16        0.09        1.06      5.59 o 
   0  13  16      240.38      265.78     14.54 o 
   1  13  16       10.76       16.77      6.77 o 
   2  13  16        8.83       13.25      8.43 o 
   3  13  16       18.41       14.70      9.46 o 
   4  13  16       28.05       14.12     14.79 o 
  -5  14  16       46.21       67.49      9.07 o 
  -4  14  16       10.65        2.59      6.32 o 
  -3  14  16        3.75       -0.72      5.79 o 
  -2  14  16       16.01        3.48      5.99 o 
  -1  14  16        7.27        6.93      6.08 o 
   0  14  16        0.58       -2.03      5.56 o 
   1  14  16        3.83       -0.25      6.32 o 
   2  14  16       41.84       42.75      9.80 o 
   3  14  16       42.66       49.03     21.91 o 
   4  14  16      106.52       87.62     26.08 o 
  -5  15  16       53.05       61.88     11.39 o 
  -4  15  16        2.70       -6.81      8.58 o 
  -3  15  16       15.30       18.55      7.34 o 
  -2  15  16       23.45       17.08      7.13 o 
  -1  15  16       79.00       72.25      8.48 o 
   0  15  16        3.68        4.77      6.43 o 
   1  15  16       66.33       71.38      8.95 o 
   2  15  16        0.03       -4.94      7.01 o 
   3  15  16      108.71      107.44     25.03 o 
   4  15  16       33.37       22.95     23.99 o 
  -4  16  16        5.99        4.60      7.19 o 
  -3  16  16       40.27       42.38     10.84 o 
  -2  16  16       69.26       77.15      9.39 o 
  -1  16  16      165.82      165.12     15.51 o 
   0  16  16      123.80      121.28     12.46 o 
   1  16  16        0.40      -10.38      6.92 o 
   2  16  16       28.76       23.58      9.20 o 
   3  16  16       33.77       25.03     23.99 o 
  -4  17  16        2.66       -2.56      9.02 o 
  -3  17  16       24.85       16.72      7.90 o 
  -2  17  16        0.07       -3.08     10.34 o 
  -1  17  16       18.92       15.80     11.84 o 
   0  17  16      141.43      152.24     17.22 o 
   1  17  16       10.99       -0.44     12.68 o 
   2  17  16      137.75      180.52     14.53 o 
   3  17  16       25.95       15.65     22.95 o 
  -3  18  16       12.43       16.21     10.14 o 
  -2  18  16       13.72       -4.17     17.21 o 
  -1  18  16       26.62       34.18     11.61 o 
   0  18  16      195.85      191.86     15.11 o 
   1  18  16      102.24       93.90     12.46 o 
   2  18  16        0.55       -4.27      9.61 o 
  -2  19  16      397.33      421.44     21.41 o 
  -1  19  16       89.82      135.22     14.29 o 
   0  19  16        8.83       13.81      9.40 o 
   1  19  16        1.45        3.04      8.85 o 
  -7   0  17        0.45      -12.40      8.27 o 
  -5   0  17      672.32      607.97     22.83 o 
  -3   0  17      174.55      175.29     10.71 o 
  -1   0  17     1515.54     1497.54     35.38 o 
   1   0  17      157.06      162.12     13.51 o 
   3   0  17       55.86       62.12     13.04 o 
   5   0  17       48.54       42.77     25.03 o 
  -7   1  17        6.30       -0.18      6.31 o 
  -6   1  17        2.99        6.97      5.48 o 
  -5   1  17       12.26        3.53      4.12 o 
  -4   1  17      188.66      192.15      8.17 o 
  -3   1  17       95.52       92.42      5.95 o 
  -2   1  17      715.75      740.03     17.34 o 
  -1   1  17      847.00      996.83     19.92 o 
   0   1  17       97.33      106.30      9.46 o 
   1   1  17      572.18      589.62     19.80 o 
   2   1  17        4.02        1.99      5.07 o 
   3   1  17       12.46        8.63      5.64 o 
   4   1  17       20.28        8.50     14.70 o 
   5   1  17       12.50        7.98     21.38 o 
   6   1  17        1.45      -13.21     16.49 o 
  -7   2  17       14.84       21.73      7.06 o 
  -6   2  17       66.94       65.41      7.62 o 
  -5   2  17        6.34       -2.28      3.86 o 
  -4   2  17      190.79      197.23      9.19 o 
  -3   2  17        2.01       -5.32      3.55 o 
  -2   2  17      561.86      554.95     12.69 o 
  -1   2  17      586.08      624.86     15.99 o 
   0   2  17        7.76        4.56      4.65 o 
   1   2  17      103.36      145.11      8.99 o 
   2   2  17        6.97        9.33      5.52 o 
   3   2  17       60.23       78.36      8.60 o 
   4   2  17        0.42      -19.34     12.89 o 
   5   2  17       85.13       90.10     19.75 o 
   6   2  17        3.53        4.13     17.66 o 
  -7   3  17        0.81        4.88      6.17 o 
  -6   3  17       27.28       14.42      5.86 o 
  -5   3  17        2.11        5.73      4.36 o 
  -4   3  17        2.39        1.68      3.74 o 
  -3   3  17      991.18     1055.00     14.75 o 
  -2   3  17      690.59      735.90     18.30 o 
  -1   3  17      695.94      559.60     14.94 o 
   0   3  17     1406.73     1424.56     24.16 o 
   1   3  17        4.65        6.85      5.38 o 
   2   3  17       55.61       29.50      8.73 o 
   3   3  17      246.13      246.31     12.48 o 
   4   3  17       23.48        8.40     19.82 o 
   5   3  17        1.99       -3.61     15.74 o 
   6   3  17        0.72      -14.60     16.03 o 
  -7   4  17        1.47       -1.53      6.10 o 
  -6   4  17       27.63       16.47      5.99 o 
  -5   4  17      205.43      184.07      8.30 o 
  -4   4  17       60.35       63.71      5.57 o 
  -3   4  17       13.29        8.43      5.02 o 
  -2   4  17     1327.37     1354.47     20.49 o 
  -1   4  17      382.40      385.58     12.63 o 
   0   4  17      211.01      243.68     10.64 o 
   1   4  17     2408.80     2095.84     53.90 o 
   2   4  17      344.74      381.12     14.22 o 
   3   4  17        6.40       -1.67      5.78 o 
   4   4  17       60.68       64.91     22.95 o 
   5   4  17        0.43       -8.20     15.44 o 
   6   4  17        4.06      -14.48     15.11 o 
  -7   5  17      152.09      170.43     14.15 o 
  -6   5  17       47.77       38.79      7.25 o 
  -5   5  17       52.36       34.03      5.66 o 
  -4   5  17      192.14      211.40      8.72 o 
  -3   5  17        0.65        7.44      6.59 o 
  -2   5  17       38.68       47.78      5.62 o 
  -1   5  17      815.86      707.88     16.99 o 
   0   5  17      320.07      334.10     12.22 o 
   1   5  17      357.32      310.87     12.22 o 
   2   5  17      142.45      166.73     10.95 o 
   3   5  17      732.39      738.59     19.69 o 
   4   5  17       85.21       78.63     12.36 o 
   5   5  17        1.00      -21.41     21.38 o 
  -7   6  17        4.81        7.20      8.07 o 
  -6   6  17       91.76       91.90      9.37 o 
  -5   6  17      124.13      115.39      8.38 o 
  -4   6  17      343.92      335.49     10.47 o 
  -3   6  17     1114.00     1049.12     18.81 o 
  -2   6  17      187.24      178.35      8.56 o 
  -1   6  17      142.93      114.38      7.23 o 
   0   6  17       25.76       12.02      6.78 o 
   1   6  17      184.31      166.62     15.21 o 
   2   6  17      155.11      160.25     10.47 o 
   3   6  17      170.72      173.32     11.78 o 
   4   6  17      463.59      512.65     22.24 o 
   5   6  17       23.11       14.70     16.18 o 
  -6   7  17      177.79      143.71     12.93 o 
  -5   7  17        3.89       -6.43      4.53 o 
  -4   7  17     1301.93     1295.92     19.35 o 
  -3   7  17      514.97      504.31     13.10 o 
  -2   7  17       76.96       89.63      6.86 o 
  -1   7  17      138.35      110.26      7.29 o 
   0   7  17      549.84      499.99     14.99 o 
   1   7  17      827.65      786.97     23.02 o 
   2   7  17      471.03      496.59     16.24 o 
   3   7  17      372.65      399.44     15.77 o 
   4   7  17       94.03      103.98     27.46 o 
   5   7  17       46.10       36.02     25.03 o 
  -6   8  17      130.61      122.01     12.44 o 
  -5   8  17       22.85       31.30      7.68 o 
  -4   8  17       17.12       -1.06      4.84 o 
  -3   8  17      875.00      833.97     16.93 o 
  -2   8  17      898.73      804.55     18.81 o 
  -1   8  17     2696.79     2626.42     30.59 o 
   0   8  17      589.32      639.72     16.82 o 
   1   8  17       21.12       23.58      6.85 o 
   2   8  17       82.21       83.68     10.84 o 
   3   8  17      937.44      894.37     22.34 o 
   4   8  17        3.58        2.57     10.46 o 
   5   8  17      171.02      177.96     23.23 o 
  -6   9  17       13.22       46.73     10.52 o 
  -5   9  17       51.35       44.76      7.80 o 
  -4   9  17        1.98        4.55      5.83 o 
  -3   9  17      145.00      139.25      9.61 o 
  -2   9  17        0.21       -7.74      5.33 o 
  -1   9  17      215.68      212.29      9.47 o 
   0   9  17       30.34       42.36      6.99 o 
   1   9  17      888.01      862.71     26.65 o 
   2   9  17       27.76       17.14      7.98 o 
   3   9  17       13.50        9.59      7.69 o 
   4   9  17        1.74       -9.05      9.53 o 
   5   9  17       73.17      100.95     19.87 o 
  -6  10  17      142.61      140.60     16.03 o 
  -5  10  17        3.69        7.60      6.08 o 
  -4  10  17      225.64      278.78     12.99 o 
  -3  10  17        7.20        9.65      6.04 o 
  -2  10  17       28.67       18.43      6.47 o 
  -1  10  17        0.45        1.31      5.18 o 
   0  10  17      214.08      241.08     10.21 o 
   1  10  17       26.26       25.85      7.10 o 
   2  10  17      150.05      140.30     10.90 o 
   3  10  17       33.60       33.61      8.47 o 
   4  10  17        9.97       -5.22     10.71 o 
   5  10  17        0.98        4.15     17.73 o 
  -6  11  17        3.94       -1.02      8.02 o 
  -5  11  17       23.11       13.03      6.44 o 
  -4  11  17      214.34      242.04     22.44 o 
  -3  11  17       56.82       44.50      7.55 o 
  -2  11  17       69.50       87.51      8.38 o 
  -1  11  17       15.52        1.21      5.56 o 
   0  11  17       15.15        3.05      6.62 o 
   1  11  17       30.81       30.45      8.39 o 
   2  11  17       32.13       27.00      7.90 o 
   3  11  17       27.76       17.28      8.45 o 
   4  11  17        2.63      -13.66     13.25 o 
  -5  12  17        6.94       -6.16      7.18 o 
  -4  12  17       82.14       88.93      9.37 o 
  -3  12  17        0.04       -4.72      5.26 o 
  -2  12  17       91.62       97.34      9.09 o 
  -1  12  17       26.65       19.75      6.43 o 
   0  12  17       57.75       50.42      7.87 o 
   1  12  17      200.76      236.06     14.60 o 
   2  12  17       71.95       65.16     10.56 o 
   3  12  17        7.39        7.04      8.98 o 
   4  12  17       38.65       21.17     13.35 o 
  -5  13  17        6.90       20.86      8.82 o 
  -4  13  17       80.98       56.16      8.55 o 
  -3  13  17       10.22       13.75      7.03 o 
  -2  13  17      149.11      163.13     13.70 o 
  -1  13  17       98.26       91.98      9.09 o 
   0  13  17       59.92       51.19      7.90 o 
   1  13  17      418.81      426.29     18.14 o 
   2  13  17       75.57       81.90     14.38 o 
   3  13  17      349.57      370.70     24.70 o 
   4  13  17        4.55      -20.27     13.51 o 
  -5  14  17       19.26       21.31      9.24 o 
  -4  14  17       52.86       44.05      8.47 o 
  -3  14  17       76.54       87.01     11.74 o 
  -2  14  17      110.16      118.88      9.89 o 
  -1  14  17        8.55       -0.84      5.94 o 
   0  14  17       41.42       51.87      8.18 o 
   1  14  17      143.96      136.92     10.53 o 
   2  14  17        3.39        0.94      9.61 o 
   3  14  17        1.64      -18.78     17.73 o 
   4  14  17        0.44      -21.91     18.78 o 
  -4  15  17       63.94       66.21      9.47 o 
  -3  15  17      314.30      330.42     15.27 o 
  -2  15  17        2.08        3.13      6.59 o 
  -1  15  17       49.61       53.11      8.51 o 
   0  15  17       55.58       72.39      8.71 o 
   1  15  17        7.88       -0.37      6.85 o 
   2  15  17        2.92        7.66     10.23 o 
   3  15  17       46.38       38.60     20.86 o 
  -4  16  17        8.94        0.81      8.58 o 
  -3  16  17      100.42      116.42     16.41 o 
  -2  16  17       67.02       61.88     11.95 o 
  -1  16  17      239.12      269.25     13.71 o 
   0  16  17       76.35       50.58     10.50 o 
   1  16  17       19.89        3.68      9.96 o 
   2  16  17       39.55       46.78     13.27 o 
   3  16  17        2.16      -29.73     19.82 o 
  -3  17  17        0.73        2.17      7.16 o 
  -2  17  17        6.87       18.37      9.16 o 
  -1  17  17       44.46       53.96     10.75 o 
   0  17  17       67.87       50.31     10.74 o 
   1  17  17       15.19       31.66     13.93 o 
   2  17  17       29.02       33.30     33.90 o 
  -2  18  17       15.62        3.25     11.77 o 
  -1  18  17       18.01       18.30      9.89 o 
   0  18  17        8.76        9.71      9.20 o 
   1  18  17       45.05       43.77     10.54 o 
  -1  19  17       77.75       78.79     12.87 o 
   0  19  17       18.42        1.07      9.40 o 
  -6   0  18       90.11      117.63     14.70 o 
  -4   0  18      274.05      325.08     14.24 o 
  -2   0  18     1340.85     1543.65     84.49 o 
   0   0  18     1996.23     2114.22     51.11 o 
   2   0  18      690.52      603.43     31.29 o 
   4   0  18       38.00        1.04     20.86 o 
  -7   1  18       11.85       11.75      7.49 o 
  -6   1  18        4.75        2.32      6.23 o 
  -5   1  18       58.13       47.08      5.87 o 
  -4   1  18      243.21      268.06      9.32 o 
  -3   1  18      382.95      383.52     11.28 o 
  -2   1  18      314.76      355.00     13.02 o 
  -1   1  18       35.05       46.40      6.93 o 
   0   1  18       33.52        3.44      5.07 o 
   1   1  18       92.65       94.70      8.71 o 
   2   1  18      229.77      202.00     11.49 o 
   3   1  18        0.69       -1.06      6.13 o 
   4   1  18      155.76      148.90     20.93 o 
   5   1  18       13.99        5.61     17.52 o 
  -7   2  18        0.73       -1.11      6.35 o 
  -6   2  18        2.10        1.15      5.66 o 
  -5   2  18      171.70      172.21      7.89 o 
  -4   2  18      134.54      128.53      8.26 o 
  -3   2  18      250.62      269.69     12.06 o 
  -2   2  18        9.16       14.86      5.74 o 
  -1   2  18       97.04       78.70      7.55 o 
   0   2  18       36.22       55.25      6.87 o 
   1   2  18      304.45      254.95     11.46 o 
   2   2  18        0.95       -4.13      8.88 o 
   3   2  18        2.26        1.82      6.05 o 
   4   2  18       55.15       18.37     16.18 o 
   5   2  18        5.10       -2.34     16.58 o 
  -7   3  18       92.74      113.68     10.12 o 
  -6   3  18       16.25        6.23      5.94 o 
  -5   3  18       24.90       35.80      5.22 o 
  -4   3  18       24.88       41.06      5.06 o 
  -3   3  18        7.29        5.90      4.78 o 
  -2   3  18     1288.11     1266.86     23.56 o 
  -1   3  18      307.98      336.90     13.40 o 
   0   3  18      511.48      407.84     13.38 o 
   1   3  18      201.81      216.06     15.66 o 
   2   3  18        4.00       10.47      5.70 o 
   3   3  18       38.84       33.99      7.38 o 
   4   3  18       13.43       20.86     16.49 o 
   5   3  18        0.24      -25.63     20.34 o 
  -6   4  18        4.68       -5.65      5.30 o 
  -5   4  18       85.82       92.81      6.58 o 
  -4   4  18        8.22        6.00      4.31 o 
  -3   4  18        0.38       -0.66      4.28 o 
  -2   4  18      108.15      121.95      9.07 o 
  -1   4  18      224.36      219.01     10.78 o 
   0   4  18      215.33      195.99     10.38 o 
   1   4  18        0.44       11.23      5.91 o 
   2   4  18      118.23      119.47      9.62 o 
   3   4  18       88.13       80.89      9.68 o 
   4   4  18       11.10        2.77     15.74 o 
   5   4  18        9.44      -21.32     27.12 o 
  -6   5  18       28.76        8.87      6.26 o 
  -5   5  18        2.35        2.41      4.37 o 
  -4   5  18      151.25      155.01      8.99 o 
  -3   5  18       65.14       74.95      6.78 o 
  -2   5  18      601.38      602.78     16.08 o 
  -1   5  18       12.68        6.72      5.38 o 
   0   5  18      547.24      607.17     16.25 o 
   1   5  18      640.02      587.58     16.41 o 
   2   5  18       75.43       51.48      7.98 o 
   3   5  18       38.33       46.61      8.84 o 
   4   5  18      276.36      327.73     26.91 o 
   5   5  18        0.01       18.28     16.92 o 
  -6   6  18       21.40       13.42      7.34 o 
  -5   6  18      164.67      162.67     11.17 o 
  -4   6  18       23.62       30.89      6.70 o 
  -3   6  18      406.85      396.88     12.24 o 
  -2   6  18      267.07      262.19      9.76 o 
  -1   6  18        0.04       -1.04      4.55 o 
   0   6  18       61.64       69.34      7.53 o 
   1   6  18      145.53      153.35     10.41 o 
   2   6  18      502.11      572.18     17.44 o 
   3   6  18       83.95       78.86     10.08 o 
   4   6  18        2.09       -3.48      9.73 o 
   5   6  18        0.06      -14.89     17.66 o 
  -6   7  18        3.06        1.73     12.38 o 
  -5   7  18        0.68       -0.81      5.19 o 
  -4   7  18        1.93        6.91      5.26 o 
  -3   7  18        1.40       -6.25      4.17 o 
  -2   7  18        4.90        3.98      4.64 o 
  -1   7  18      112.96      108.55      8.49 o 
   0   7  18      560.41      581.32     25.23 o 
   1   7  18      216.06      273.06     12.64 o 
   2   7  18       63.79       65.91      8.59 o 
   3   7  18      189.42      197.30     12.73 o 
   4   7  18       69.78       90.58     13.56 o 
   5   7  18       23.92       13.79     18.26 o 
  -6   8  18       17.36       16.04      9.25 o 
  -5   8  18        7.85       -1.04      5.86 o 
  -4   8  18       44.37       26.95      6.85 o 
  -3   8  18      159.67      152.59      8.65 o 
  -2   8  18       74.22       98.10      7.59 o 
  -1   8  18       29.17       47.77      9.33 o 
   0   8  18      744.41      725.88     18.28 o 
   1   8  18      468.62      457.44     15.24 o 
   2   8  18      108.70      133.93     10.83 o 
   3   8  18       25.80       40.12      8.46 o 
   4   8  18        0.02      -13.98      9.32 o 
   5   8  18        8.84       12.18     21.91 o 
  -6   9  18        6.45       -5.60      7.97 o 
  -5   9  18       78.60       58.88      9.82 o 
  -4   9  18       20.42       38.97      7.42 o 
  -3   9  18       56.54       87.78     13.73 o 
  -2   9  18       59.20       59.00      7.96 o 
  -1   9  18       70.05       84.47      7.15 o 
   0   9  18       23.77       23.95      6.61 o 
   1   9  18       11.27       17.28      6.61 o 
   2   9  18        0.33       -8.08      6.47 o 
   3   9  18       20.82       24.47      8.14 o 
   4   9  18        0.82      -12.05     11.67 o 
   5   9  18       11.38       17.82     17.52 o 
  -6  10  18        0.12       -3.29      7.78 o 
  -5  10  18       19.96        7.39      7.36 o 
  -4  10  18       51.63       62.98      8.27 o 
  -3  10  18      213.32      221.52     11.94 o 
  -2  10  18       33.13       31.18      6.90 o 
  -1  10  18      136.95      171.96     10.57 o 
   0  10  18       57.97       87.68     11.58 o 
   1  10  18      146.41      127.42     10.50 o 
   2  10  18        8.61       -1.10      7.10 o 
   3  10  18       56.78       41.81      9.26 o 
   4  10  18        9.51       -5.24     11.49 o 
  -5  11  18       36.72       27.71      8.99 o 
  -4  11  18      110.68      134.04     10.41 o 
  -3  11  18        0.74        2.09      6.04 o 
  -2  11  18      604.56      642.84     18.03 o 
  -1  11  18       29.66       18.72      6.61 o 
   0  11  18       21.84       14.34      7.68 o 
   1  11  18        6.90       12.14      8.02 o 
   2  11  18       35.56       20.37      8.19 o 
   3  11  18      109.14      129.54     11.79 o 
   4  11  18        4.61      -15.94     10.63 o 
  -5  12  18        0.26        8.25      8.18 o 
  -4  12  18        8.43       -5.10      5.71 o 
  -3  12  18        0.58        2.45      5.98 o 
  -2  12  18      199.38      214.88     12.04 o 
  -1  12  18       68.41       50.96      7.68 o 
   0  12  18      782.63      848.08     26.06 o 
   1  12  18      143.70      147.50     13.01 o 
   2  12  18       13.76        7.40      8.54 o 
   3  12  18        6.23       -7.87     12.77 o 
   4  12  18       60.06       67.13     18.54 o 
  -5  13  18       40.48       66.88     14.29 o 
  -4  13  18        0.18        1.03      6.61 o 
  -3  13  18       13.12        6.30      6.75 o 
  -2  13  18       14.85       12.49      6.89 o 
  -1  13  18      106.10      104.94      9.24 o 
   0  13  18       39.34       30.56      8.73 o 
   1  13  18      130.78      103.42     12.08 o 
   2  13  18        5.77       -4.45      7.97 o 
   3  13  18       34.04       -0.38     27.12 o 
   4  13  18       49.35       66.64     26.60 o 
  -4  14  18       31.60       34.45      8.59 o 
  -3  14  18        9.80        7.30      7.16 o 
  -2  14  18        1.63        4.65      6.61 o 
  -1  14  18      162.17      181.91     11.66 o 
   0  14  18        0.01       -5.96      6.23 o 
   1  14  18       22.15       36.14      9.72 o 
   2  14  18       10.62      -11.72      7.82 o 
   3  14  18       17.46       -4.17     19.82 o 
  -4  15  18       49.29       48.11      9.56 o 
  -3  15  18       58.88       68.56      9.69 o 
  -2  15  18      128.10      169.43     14.00 o 
  -1  15  18       70.82       91.27      9.85 o 
   0  15  18        5.52        6.94      6.99 o 
   1  15  18      121.26      114.01     12.80 o 
   2  15  18        2.03        3.43     16.69 o 
   3  15  18        5.40       -6.26     18.78 o 
  -3  16  18        8.91        5.00      8.88 o 
  -2  16  18       11.56       12.91      7.49 o 
  -1  16  18       90.35       73.90      9.72 o 
   0  16  18       18.04       24.96     14.49 o 
   1  16  18       16.46       24.42     11.96 o 
   2  16  18       24.41       16.25     11.37 o 
  -3  17  18      131.91      134.52     12.10 o 
  -2  17  18        9.10       13.34     10.03 o 
  -1  17  18        9.55        7.11      8.67 o 
   0  17  18        2.86        4.85      8.67 o 
   1  17  18       64.36       89.47     18.78 o 
  -1  18  18       80.15       86.94     23.93 o 
   0  18  18      119.62      172.86     15.91 o 
  -5   0  19       24.15       25.36      7.41 o 
  -3   0  19       47.63       16.88     15.13 o 
  -1   0  19        0.43       -8.85      5.90 o 
   1   0  19     2409.39     2260.34     47.54 o 
   3   0  19      200.01      165.33     16.21 o 
   5   0  19       45.84       38.60     26.08 o 
  -6   1  19       11.80        4.57      6.36 o 
  -5   1  19        4.92       -3.81      4.36 o 
  -4   1  19       55.24       67.15     11.30 o 
  -3   1  19      100.64       91.99      8.71 o 
  -2   1  19       39.29       43.05      6.61 o 
  -1   1  19     1521.75     1541.15     29.06 o 
   0   1  19       79.32       87.51      8.44 o 
   1   1  19       64.23       30.51      6.87 o 
   2   1  19      442.33      404.81     14.80 o 
   3   1  19      230.70      245.68     13.11 o 
   4   1  19        0.75      -19.74     14.37 o 
   5   1  19       19.37        5.92     17.79 o 
  -6   2  19       27.65       10.11      6.15 o 
  -5   2  19      179.34      219.05      8.81 o 
  -4   2  19      272.04      251.19     10.86 o 
  -3   2  19     1337.33     1302.06     25.13 o 
  -2   2  19      435.04      429.81     14.43 o 
  -1   2  19      133.75      135.60      9.49 o 
   0   2  19     1592.22     1594.06     27.08 o 
   1   2  19        0.02       -2.23      5.67 o 
   2   2  19       53.63       56.62      8.22 o 
   3   2  19       72.96       45.87      8.58 o 
   4   2  19       15.45      -21.83     16.18 o 
   5   2  19        0.73      -16.36     17.23 o 
  -6   3  19       12.35       16.80      6.22 o 
  -5   3  19       61.07       53.73      5.86 o 
  -4   3  19       22.33       21.41      5.62 o 
  -3   3  19      113.85      113.32      9.23 o 
  -2   3  19     2538.96     2453.31     35.52 o 
  -1   3  19      162.80      153.98      9.89 o 
   0   3  19      291.68      312.39     12.64 o 
   1   3  19      181.62      216.64     12.50 o 
   2   3  19      110.34      117.22      9.71 o 
   3   3  19       60.13       56.17      9.49 o 
   4   3  19        0.32       20.55     17.32 o 
   5   3  19        5.09      -14.45     18.06 o 
  -6   4  19       13.80       22.67      6.46 o 
  -5   4  19      134.62      100.48      6.79 o 
  -4   4  19      157.16      170.49     10.52 o 
  -3   4  19       34.32       46.59      7.02 o 
  -2   4  19      438.99      451.36     14.65 o 
  -1   4  19       23.09        7.35      5.33 o 
   0   4  19       69.51       74.46      7.68 o 
   1   4  19        0.02       -2.85      6.86 o 
   2   4  19       47.09       46.85      8.10 o 
   3   4  19      259.78      278.33     13.91 o 
   4   4  19        0.14      -21.38     14.26 o 
   5   4  19       62.68       35.62     20.34 o 
  -6   5  19        0.11        3.24      5.75 o 
  -5   5  19        5.76       15.38      5.98 o 
  -4   5  19      161.14      173.88     15.61 o 
  -3   5  19        3.37       -2.66      4.46 o 
  -2   5  19      546.16      523.65     15.72 o 
  -1   5  19      333.22      333.30     16.71 o 
   0   5  19      176.46      180.74     11.89 o 
   1   5  19       19.62        4.67      5.70 o 
   2   5  19       63.33       63.63      8.77 o 
   3   5  19        9.84        7.48      7.50 o 
   4   5  19        5.79       11.69     16.18 o 
   5   5  19        0.01      -16.23     15.74 o 
  -6   6  19        0.69       -2.01      6.58 o 
  -5   6  19      184.51      224.22     11.07 o 
  -4   6  19       54.93       64.37      7.06 o 
  -3   6  19        4.52       23.52      5.47 o 
  -2   6  19      134.55      131.89      9.54 o 
  -1   6  19      433.18      388.59     13.67 o 
   0   6  19      209.66      196.90     10.80 o 
   1   6  19       14.34        5.55      6.01 o 
   2   6  19      100.64      134.97     11.26 o 
   3   6  19        6.20       -4.48      8.61 o 
   4   6  19        1.28      -21.38     14.26 o 
   5   6  19       78.24       52.10     20.61 o 
  -6   7  19       13.53       11.52      8.62 o 
  -5   7  19       30.51       32.54      7.37 o 
  -4   7  19       33.39       34.19      6.51 o 
  -3   7  19      169.50      185.23      9.63 o 
  -2   7  19      192.22      208.43     11.27 o 
  -1   7  19       27.25       22.80      6.04 o 
   0   7  19       36.81       29.14      6.75 o 
   1   7  19       23.15       26.78      7.30 o 
   2   7  19      143.41      132.70     10.96 o 
   3   7  19      251.22      258.07     14.51 o 
   4   7  19       27.68       58.67     15.06 o 
   5   7  19       60.06       64.56     20.78 o 
  -6   8  19        0.59      -10.91     13.04 o 
  -5   8  19        4.26        1.35      7.41 o 
  -4   8  19       12.95       17.47      6.78 o 
  -3   8  19        5.60        4.68      5.02 o 
  -2   8  19        7.89       10.69      5.91 o 
  -1   8  19       10.57       -2.16      5.31 o 
   0   8  19      526.47      533.29     17.77 o 
   1   8  19      298.96      260.88     12.59 o 
   2   8  19       33.47       66.86     10.99 o 
   3   8  19      168.63      180.52     12.47 o 
   4   8  19        3.78       -1.71     11.03 o 
  -5   9  19       61.43       58.35     10.36 o 
  -4   9  19       45.88       28.54      7.00 o 
  -3   9  19        3.03       -0.25      6.12 o 
  -2   9  19      282.61      279.84     17.47 o 
  -1   9  19       14.34       12.79      6.23 o 
   0   9  19       22.90       20.79      6.90 o 
   1   9  19        4.23        2.14      7.08 o 
   2   9  19      141.95      126.39     11.06 o 
   3   9  19       49.81       42.83      8.89 o 
   4   9  19       18.85       12.63     12.23 o 
  -5  10  19       77.01       84.83     11.41 o 
  -4  10  19      154.26      148.10     18.21 o 
  -3  10  19      260.58      317.37     14.08 o 
  -2  10  19        0.24       -4.13      5.51 o 
  -1  10  19      361.86      377.89     20.34 o 
   0  10  19      266.91      286.42     20.06 o 
   1  10  19       97.04      112.81     10.14 o 
   2  10  19        6.66       -6.87      6.72 o 
   3  10  19        5.13       -9.00      8.13 o 
   4  10  19       16.91       13.00     18.57 o 
  -5  11  19       47.00       64.61     10.81 o 
  -4  11  19       34.79       19.92      6.97 o 
  -3  11  19       15.29       25.09      7.30 o 
  -2  11  19       31.16       63.74      8.36 o 
  -1  11  19      131.64      121.01     12.54 o 
   0  11  19      140.11      157.56     13.04 o 
   1  11  19       17.72       21.70     12.10 o 
   2  11  19      282.76      299.51     17.44 o 
   3  11  19        5.13      -10.50     10.10 o 
   4  11  19        4.51       11.34     13.18 o 
  -5  12  19       87.98       89.85     11.41 o 
  -4  12  19        1.76        8.99      6.77 o 
  -3  12  19       72.04       86.89     10.69 o 
  -2  12  19       37.99       20.04      6.79 o 
  -1  12  19       69.39       73.99     10.75 o 
   0  12  19       42.61       49.65      9.64 o 
   1  12  19        4.77       -9.66      6.44 o 
   2  12  19       23.57       11.57      8.72 o 
   3  12  19       22.84       18.42     15.00 o 
  -4  13  19      104.66       95.48     10.41 o 
  -3  13  19       59.92       50.57      8.92 o 
  -2  13  19        0.08       -1.63      6.23 o 
  -1  13  19      102.02      127.11     12.62 o 
   0  13  19       39.39       28.29      9.15 o 
   1  13  19       27.23       14.98      8.90 o 
   2  13  19       14.72        9.82      9.46 o 
   3  13  19        0.04      -16.79     11.19 o 
  -4  14  19       31.40       28.97      8.55 o 
  -3  14  19       13.45        0.34      6.33 o 
  -2  14  19      273.59      290.01     14.46 o 
  -1  14  19       25.45       15.28      7.21 o 
   0  14  19        5.14        1.74      7.38 o 
   1  14  19       81.95       83.75     12.06 o 
   2  14  19       38.60       33.69     10.84 o 
   3  14  19       13.91      -29.04     22.95 o 
  -3  15  19        0.52       -9.47      6.31 o 
  -2  15  19      236.93      248.74     14.26 o 
  -1  15  19       66.02       62.59     13.55 o 
   0  15  19      123.06      113.78     17.44 o 
   1  15  19       19.42       12.95      9.00 o 
   2  15  19       10.33       -6.93     10.58 o 
  -3  16  19        0.85       -6.26      6.97 o 
  -2  16  19       95.37      100.93     10.83 o 
  -1  16  19        0.04       -0.09      7.30 o 
   0  16  19      141.78      177.13     19.87 o 
   1  16  19       15.85       -3.96     10.42 o 
  -2  17  19       61.01       30.69     14.12 o 
  -1  17  19       20.50       16.13     10.12 o 
   0  17  19       67.51       66.92     15.28 o 
  -6   0  20      189.28      117.06     14.70 o 
  -4   0  20       85.34       76.58     12.02 o 
  -2   0  20      200.13      161.58     14.37 o 
   0   0  20       19.21       17.73      9.50 o 
   2   0  20      149.55      152.47     15.28 o 
   4   0  20       66.10       18.78     26.08 o 
  -6   1  20       16.54       21.00      7.03 o 
  -5   1  20        0.03       -6.32      4.75 o 
  -4   1  20       15.94       14.94      7.98 o 
  -3   1  20        3.72        1.78      5.33 o 
  -2   1  20       18.89       10.17      5.74 o 
  -1   1  20      182.11      226.64     13.70 o 
   0   1  20      314.31      309.08     12.75 o 
   1   1  20       39.87       40.42      7.13 o 
   2   1  20      291.26      213.72     12.33 o 
   3   1  20      342.25      321.02     14.87 o 
   4   1  20       12.89       -2.21     15.85 o 
   5   1  20        0.07      -21.88     17.66 o 
  -6   2  20        0.49       10.17      6.61 o 
  -5   2  20       10.79       13.92      5.75 o 
  -4   2  20       25.67       37.59      7.16 o 
  -3   2  20        5.28        8.61      5.70 o 
  -2   2  20      247.13      274.10     12.36 o 
  -1   2  20        0.35       -4.42      4.90 o 
   0   2  20       29.33       43.48      7.27 o 
   1   2  20      263.56      281.31     12.87 o 
   2   2  20       64.49       50.66      8.11 o 
   3   2  20        0.07        0.03      8.13 o 
   4   2  20        9.32       -5.36     15.85 o 
   5   2  20       60.62       52.27     20.50 o 
  -6   3  20        4.29       -1.36      5.80 o 
  -5   3  20      134.78      171.83      9.86 o 
  -4   3  20       53.18       42.75      7.23 o 
  -3   3  20      114.95      143.70     16.94 o 
  -2   3  20        1.41        6.96      5.38 o 
  -1   3  20      741.86      735.76     18.81 o 
   0   3  20      537.32      535.64     16.13 o 
   1   3  20        7.43       11.09      5.92 o 
   2   3  20      364.20      427.38     15.73 o 
   3   3  20      225.66      234.36     13.55 o 
   4   3  20       67.35       57.27     29.73 o 
   5   3  20        0.19       13.78     19.45 o 
  -6   4  20       37.84       29.90      9.03 o 
  -5   4  20        9.25       13.41      5.75 o 
  -4   4  20      158.38      152.85      9.22 o 
  -3   4  20        3.78        9.73      5.82 o 
  -2   4  20      318.78      279.93     13.25 o 
  -1   4  20      152.95      123.24      9.37 o 
   0   4  20      617.37      582.46     16.88 o 
   1   4  20       47.38       21.11      6.75 o 
   2   4  20        7.07        8.79      7.00 o 
   3   4  20       23.46       14.46      7.73 o 
   4   4  20        8.06       13.85     16.69 o 
   5   4  20        0.01      -25.38     16.92 o 
  -6   5  20       67.26       53.65     13.38 o 
  -5   5  20       34.09       15.97      6.04 o 
  -4   5  20       73.04       61.16      7.19 o 
  -3   5  20       13.25        7.44      6.15 o 
  -2   5  20        8.73        2.18      5.56 o 
  -1   5  20      171.87      174.71     10.64 o 
   0   5  20        9.05       13.86      5.94 o 
   1   5  20      226.50      209.44     12.25 o 
   2   5  20      104.94      103.02     10.07 o 
   3   5  20       24.06       13.48      7.53 o 
   4   5  20       12.42      -24.34     16.23 o 
  -6   6  20       70.71      109.92     12.18 o 
  -5   6  20       83.99      126.07      9.32 o 
  -4   6  20      409.89      427.41     13.53 o 
  -3   6  20      540.60      506.20     17.10 o 
  -2   6  20      126.59      132.19     10.09 o 
  -1   6  20      154.62      147.26     10.84 o 
   0   6  20      476.35      545.46     16.65 o 
   1   6  20      224.10      222.90     12.36 o 
   2   6  20       43.90       48.87     10.99 o 
   3   6  20        0.36      -10.44      6.96 o 
   4   6  20        4.77       -7.85     15.44 o 
  -6   7  20        9.24       24.91     12.15 o 
  -5   7  20        0.77       -8.15      7.18 o 
  -4   7  20      139.97      158.09      9.68 o 
  -3   7  20      196.08      164.23     11.04 o 
  -2   7  20      551.16      573.11     17.42 o 
  -1   7  20       99.16      122.99      9.75 o 
   0   7  20        6.03        7.09      6.12 o 
   1   7  20      314.73      303.34     14.19 o 
   2   7  20       12.51        2.06      6.80 o 
   3   7  20        2.83        4.73      9.94 o 
   4   7  20        2.07       16.69     16.96 o 
  -5   8  20       18.54       12.00      8.22 o 
  -4   8  20       39.06       20.04      7.30 o 
  -3   8  20       12.77       21.08      7.97 o 
  -2   8  20        0.28        3.99      5.59 o 
  -1   8  20      131.83      134.44     15.02 o 
   0   8  20      129.67      144.47     10.55 o 
   1   8  20       14.96       12.20      7.98 o 
   2   8  20       57.40       68.79     14.59 o 
   3   8  20        4.49        1.77      7.22 o 
   4   8  20       62.84       79.43     19.18 o 
  -5   9  20       20.82       19.69      8.57 o 
  -4   9  20        0.14       -6.43      6.10 o 
  -3   9  20       10.82        0.81      6.17 o 
  -2   9  20       18.51       24.82      7.97 o 
  -1   9  20      117.95      145.10     10.35 o 
   0   9  20        3.33       -0.07      6.12 o 
   1   9  20      200.90      224.82     13.10 o 
   2   9  20        0.43        2.72      7.10 o 
   3   9  20      134.46      180.30     13.58 o 
   4   9  20       83.77       81.99     14.88 o 
  -5  10  20        0.78       -2.88      7.41 o 
  -4  10  20        1.34       -1.62      6.44 o 
  -3  10  20       39.45       40.64      7.83 o 
  -2  10  20       61.03       43.75      9.22 o 
  -1  10  20      276.17      243.32     15.03 o 
   0  10  20       58.23       32.11      8.78 o 
   1  10  20       23.20       -2.88      6.35 o 
   2  10  20      198.88      216.00     13.89 o 
   3  10  20      118.59      113.34     14.84 o 
   4  10  20        0.01      -15.10     11.83 o 
  -5  11  20       36.68       35.36      9.82 o 
  -4  11  20      113.23      112.83     10.68 o 
  -3  11  20       38.80       21.89      7.44 o 
  -2  11  20       75.58       68.96     18.96 o 
  -1  11  20      232.17      254.80     15.83 o 
   0  11  20        4.18        6.35      7.06 o 
   1  11  20       83.69      115.87     12.24 o 
   2  11  20        6.41       -8.10      7.51 o 
   3  11  20        9.65      -20.74     16.20 o 
  -4  12  20       50.84       56.78     10.43 o 
  -3  12  20        3.45       -6.15      6.47 o 
  -2  12  20      149.44      166.81     13.83 o 
  -1  12  20       27.26       23.56      8.95 o 
   0  12  20       54.37       62.73     10.97 o 
   1  12  20        0.40       -2.45      7.34 o 
   2  12  20       15.32       16.07      9.66 o 
   3  12  20       33.08       -5.81     13.51 o 
  -4  13  20       24.57        8.76      9.18 o 
  -3  13  20        2.69        0.23      6.61 o 
  -2  13  20        1.56        1.30      7.23 o 
  -1  13  20        2.32        4.93      8.29 o 
   0  13  20      341.99      393.74     19.20 o 
   1  13  20       35.37       14.42      9.53 o 
   2  13  20       32.43       38.94     10.38 o 
  -3  14  20       72.38       86.02     10.49 o 
  -2  14  20       48.56       62.55      9.72 o 
  -1  14  20        0.12       -1.10      8.43 o 
   0  14  20        0.68      -11.14     11.64 o 
   1  14  20       30.04       26.94      9.82 o 
   2  14  20       70.02       78.89     12.46 o 
  -3  15  20        1.42       -9.07      7.92 o 
  -2  15  20        8.55        8.62      7.58 o 
  -1  15  20       31.14       22.07      9.18 o 
   0  15  20        0.76      -10.28      9.31 o 
   1  15  20        6.69        4.80      9.66 o 
  -2  16  20        3.73       -6.17      6.73 o 
  -1  16  20       12.66        6.89      8.13 o 
   0  16  20       43.60       48.20     14.03 o 
  -5   0  21       70.58       99.37     13.96 o 
  -3   0  21      195.64      176.51     15.49 o 
  -1   0  21     2175.86     2270.59     49.40 o 
   1   0  21      776.47      805.89     29.50 o 
   3   0  21       77.78       78.72     14.26 o 
  -6   1  21       31.90       18.75     10.57 o 
  -5   1  21       40.21       38.59      7.66 o 
  -4   1  21       32.92       45.82      7.68 o 
  -3   1  21       65.19       60.44      7.82 o 
  -2   1  21       48.75       37.31      6.87 o 
  -1   1  21       33.46       37.24      6.81 o 
   0   1  21       14.04       12.51      7.98 o 
   1   1  21      462.23      528.70     16.94 o 
   2   1  21       57.76       76.82      9.64 o 
   3   1  21       62.97       64.31      9.40 o 
   4   1  21       13.17      -13.41     15.44 o 
  -6   2  21        2.02       -3.28      7.83 o 
  -5   2  21       72.38       54.64      8.20 o 
  -4   2  21      122.68      134.56     11.14 o 
  -3   2  21       26.99       19.29      6.34 o 
  -2   2  21      117.75      122.41      9.34 o 
  -1   2  21        0.97       -4.60      4.82 o 
   0   2  21      287.29      292.35     12.90 o 
   1   2  21        7.10       -3.28      6.78 o 
   2   2  21      205.68      225.58     12.94 o 
   3   2  21      210.33      256.28     14.16 o 
   4   2  21        0.40      -20.77     31.29 o 
  -6   3  21       17.44       12.77      8.57 o 
  -5   3  21       38.15       33.83      7.58 o 
  -4   3  21      123.16      113.86     13.07 o 
  -3   3  21       44.75       43.71      7.44 o 
  -2   3  21        3.47        4.92      5.46 o 
  -1   3  21       33.76       22.17      6.26 o 
   0   3  21        6.11        8.52      5.70 o 
   1   3  21      436.08      406.22     15.11 o 
   2   3  21      301.91      269.62     13.89 o 
   3   3  21       18.21       -0.25      7.29 o 
   4   3  21        0.20      -13.80     17.32 o 
  -6   4  21       44.17       59.74     10.20 o 
  -5   4  21        0.97        0.09      5.64 o 
  -4   4  21       72.23       71.06      8.84 o 
  -3   4  21      190.04      185.36     16.71 o 
  -2   4  21       76.45       76.10      8.27 o 
  -1   4  21      166.47      125.21      9.60 o 
   0   4  21      101.45      101.42      9.37 o 
   1   4  21       62.16       44.79      8.02 o 
   2   4  21       85.35       92.79      9.53 o 
   3   4  21       68.53       58.01      9.50 o 
   4   4  21       12.08       -6.99     17.04 o 
  -5   5  21       13.50       18.72      7.42 o 
  -4   5  21       14.33       13.27      6.47 o 
  -3   5  21       38.91       58.55      8.73 o 
  -2   5  21       77.20       90.98      8.96 o 
  -1   5  21      119.08      108.17      9.49 o 
   0   5  21      195.94      168.58     11.08 o 
   1   5  21       90.81       89.27      9.17 o 
   2   5  21       43.78       45.13      9.03 o 
   3   5  21       13.36        4.70      7.77 o 
   4   5  21        0.05      -19.74     20.34 o 
  -5   6  21        4.42       -3.59      5.57 o 
  -4   6  21      144.56      161.84     11.34 o 
  -3   6  21       24.44       12.16      6.52 o 
  -2   6  21       77.00       81.91      8.84 o 
  -1   6  21     1008.45      965.18     22.53 o 
   0   6  21      141.09      185.46     11.73 o 
   1   6  21      176.93      158.72     15.21 o 
   2   6  21      231.07      232.61     18.67 o 
   3   6  21        2.77      -10.64      7.09 o 
   4   6  21      106.25      115.39     21.98 o 
  -5   7  21       13.50       27.92      8.82 o 
  -4   7  21      113.07      103.35     13.42 o 
  -3   7  21      100.22       94.77      9.75 o 
  -2   7  21       60.60       61.79      8.27 o 
  -1   7  21        0.04       -1.62      6.04 o 
   0   7  21       59.91       45.13      7.92 o 
   1   7  21       38.07       38.31     12.65 o 
   2   7  21       74.95       61.50      9.56 o 
   3   7  21       37.63       28.74     11.44 o 
   4   7  21       14.77        9.22     18.78 o 
  -5   8  21        3.41        0.67     11.40 o 
  -4   8  21        0.13        3.65      9.59 o 
  -3   8  21      140.22      144.64     14.42 o 
  -2   8  21        3.66        3.06      7.23 o 
  -1   8  21      124.26      103.62      9.60 o 
   0   8  21        0.47        4.77      6.01 o 
   1   8  21       83.57       69.24      9.33 o 
   2   8  21       43.57       37.27     10.99 o 
   3   8  21       69.37       90.36     15.40 o 
   4   8  21        1.05      -24.44     16.29 o 
  -5   9  21       18.22       28.64      8.73 o 
  -4   9  21      327.16      406.81     20.78 o 
  -3   9  21       15.60       10.63     10.62 o 
  -2   9  21      294.40      308.14     16.63 o 
  -1   9  21       12.54       19.51      8.22 o 
   0   9  21       11.37       20.72      7.39 o 
   1   9  21       26.91       10.04      7.45 o 
   2   9  21       23.15        9.47      7.87 o 
   3   9  21       28.82       14.17     11.01 o 
  -4  10  21        0.02        4.86      6.85 o 
  -3  10  21      258.13      287.96     17.03 o 
  -2  10  21       87.13      112.89     12.01 o 
  -1  10  21      105.62      104.83     11.83 o 
   0  10  21        1.47       14.19      7.57 o 
   1  10  21       17.99       31.09      9.42 o 
   2  10  21       15.74        3.87      7.62 o 
   3  10  21       38.56       36.64     13.02 o 
  -4  11  21        3.25       -2.10      6.75 o 
  -3  11  21       66.77       62.48     10.84 o 
  -2  11  21        1.92       -3.90      7.36 o 
  -1  11  21      281.87      296.69     17.66 o 
   0  11  21       13.42       16.40      8.18 o 
   1  11  21       29.33       25.65     11.90 o 
   2  11  21        6.78       -8.99      7.70 o 
   3  11  21       12.35       14.49     13.96 o 
  -4  12  21       27.12       40.87      8.73 o 
  -3  12  21      198.15      194.54     19.05 o 
  -2  12  21        1.32       -4.38      7.92 o 
  -1  12  21       51.68       48.41     10.36 o 
   0  12  21      110.26      128.57     13.22 o 
   1  12  21       47.93       33.93      9.66 o 
   2  12  21       38.84       25.33     10.84 o 
  -3  13  21      102.73      135.83     11.52 o 
  -2  13  21       73.71       65.39     23.28 o 
  -1  13  21      200.50      242.70     16.61 o 
   0  13  21        4.64       -1.39     10.00 o 
   1  13  21       49.91       43.86     10.34 o 
   2  13  21       81.44       47.62     18.36 o 
  -3  14  21       17.34        8.57      7.61 o 
  -2  14  21        7.31        0.05      7.97 o 
  -1  14  21       73.19       71.36     12.11 o 
   0  14  21       72.46       48.16     11.11 o 
   1  14  21      114.57      131.34     15.51 o 
  -2  15  21        8.26      -11.02      8.06 o 
  -1  15  21        0.40       -2.00      8.12 o 
   0  15  21        7.73       -6.65      7.96 o 
  -4   0  22        4.24       -8.87      8.11 o 
  -2   0  22      428.32      445.91     22.42 o 
   0   0  22      180.25      186.15     18.25 o 
   2   0  22       27.02       30.15     10.99 o 
   4   0  22       30.22       -9.39     23.99 o 
  -5   1  22       39.12       64.51      8.92 o 
  -4   1  22        1.48        7.34      6.50 o 
  -3   1  22       30.13       39.18      7.27 o 
  -2   1  22       82.29       94.02      8.95 o 
  -1   1  22        7.43       11.12      5.92 o 
   0   1  22        6.25        1.59      5.62 o 
   1   1  22      378.62      355.18     14.73 o 
   2   1  22      147.32      139.99     11.40 o 
   3   1  22       20.14       11.85      7.68 o 
   4   1  22        0.01       -9.52     18.06 o 
  -5   2  22       13.66       17.44      7.76 o 
  -4   2  22       31.71       22.24      7.25 o 
  -3   2  22        8.71       23.55      9.03 o 
  -2   2  22        6.74        5.56      5.70 o 
  -1   2  22      313.98      369.42     14.55 o 
   0   2  22        5.57        3.33      5.89 o 
   1   2  22      123.24      150.39     11.08 o 
   2   2  22       99.01      100.52     10.31 o 
   3   2  22       42.00       40.11      9.22 o 
   4   2  22       39.27       49.69     21.38 o 
  -5   3  22        2.72       -4.39      6.17 o 
  -4   3  22       16.65       21.23      9.79 o 
  -3   3  22       65.59       81.48      9.10 o 
  -2   3  22       33.12       30.50      6.87 o 
  -1   3  22      116.96      114.06      9.85 o 
   0   3  22       41.57       39.12      9.18 o 
   1   3  22      125.96      150.60     12.50 o 
   2   3  22       40.12       39.71     11.44 o 
   3   3  22        1.61        6.85      7.70 o 
   4   3  22        0.14      -17.78     16.92 o 
  -5   4  22      121.56      147.43     11.46 o 
  -4   4  22       37.32       21.57      7.49 o 
  -3   4  22      105.21      116.43     16.75 o 
  -2   4  22        1.49        2.16      5.48 o 
  -1   4  22       71.33       55.75      7.92 o 
   0   4  22       11.62       15.38      6.50 o 
   1   4  22       95.10       81.81      9.64 o 
   2   4  22       39.47       34.23      9.18 o 
   3   4  22       17.93        3.15      7.69 o 
   4   4  22        0.59      -11.11     16.92 o 
  -5   5  22        0.00        0.50      6.23 o 
  -4   5  22       86.55       84.50     10.39 o 
  -3   5  22      145.14      187.86     12.25 o 
  -2   5  22      135.33      125.20     11.89 o 
  -1   5  22      177.38      197.88     11.82 o 
   0   5  22        0.14        1.71      5.67 o 
   1   5  22      259.64      253.32     13.42 o 
   2   5  22       18.58        6.85      7.43 o 
   3   5  22        2.39       -3.51      7.62 o 
   4   5  22       30.55       24.24     18.71 o 
  -5   6  22        5.83        5.96      9.03 o 
  -4   6  22        2.70       -1.11      6.12 o 
  -3   6  22      105.29       97.99     16.41 o 
  -2   6  22      372.60      356.37     14.67 o 
  -1   6  22       84.32      104.40      9.73 o 
   0   6  22        0.06       -3.64      6.12 o 
   1   6  22        7.01        0.12      6.52 o 
   2   6  22        9.41       -3.83      6.94 o 
   3   6  22        2.22      -11.62      7.75 o 
  -5   7  22        1.22       -8.87      8.85 o 
  -4   7  22       74.82       35.44      9.48 o 
  -3   7  22        0.20       -0.67      6.15 o 
  -2   7  22       10.91       12.32      6.70 o 
  -1   7  22        2.21        9.23      6.47 o 
   0   7  22      246.87      255.05     13.67 o 
   1   7  22        1.09       -9.71      6.48 o 
   2   7  22        0.09       -7.94      7.30 o 
   3   7  22        1.14      -10.24      7.33 o 
  -5   8  22        2.12        7.30     10.33 o 
  -4   8  22        1.60       -0.03      7.78 o 
  -3   8  22       61.20       64.36     10.81 o 
  -2   8  22      618.10      553.35     17.98 o 
  -1   8  22      427.28      418.55     15.96 o 
   0   8  22       91.87       82.89      9.61 o 
   1   8  22        6.48        0.54      6.61 o 
   2   8  22       80.93       85.73     19.48 o 
   3   8  22        2.97      -16.22     10.81 o 
  -4   9  22        0.25       -5.22      7.83 o 
  -3   9  22      113.96       77.60     11.23 o 
  -2   9  22       73.69       84.30     11.77 o 
  -1   9  22       48.78       49.97     10.03 o 
   0   9  22      197.11      224.78     13.38 o 
   1   9  22       88.88       99.54     10.49 o 
   2   9  22       13.09        4.67      8.22 o 
   3   9  22       21.44        3.98     11.90 o 
  -4  10  22       39.66       57.69     14.18 o 
  -3  10  22       13.87       10.22      8.12 o 
  -2  10  22       47.22       66.97     11.23 o 
  -1  10  22       60.87       89.74     15.74 o 
   0  10  22       72.52       61.81     10.43 o 
   1  10  22      149.62      150.59     13.75 o 
   2  10  22       70.87       75.45     11.26 o 
  -4  11  22        0.12        8.85      8.57 o 
  -3  11  22       18.36       12.92      8.62 o 
  -2  11  22       45.45       54.41     10.81 o 
  -1  11  22       42.40       51.10     16.96 o 
   0  11  22       99.81       99.46     12.18 o 
   1  11  22       13.57        2.97      8.57 o 
   2  11  22        0.61       -2.76      9.18 o 
  -3  12  22       21.94       35.60     11.83 o 
  -2  12  22        0.94        0.91      8.22 o 
  -1  12  22       96.59      102.28     12.62 o 
   0  12  22       43.94       81.18     17.75 o 
   1  12  22       23.64       31.55     10.10 o 
   2  12  22        1.25       -6.14      9.66 o 
  -2  13  22        8.46        3.63      8.62 o 
  -1  13  22        0.17      -10.40      8.39 o 
   0  13  22       14.06       24.42     13.67 o 
   1  13  22       27.86       22.82     10.28 o 
  -1  14  22       38.27       19.90      9.75 o 
   0  14  22        0.47       -5.05     11.60 o 
  -5   0  23       50.87       67.52     17.21 o 
  -3   0  23      859.12      863.23     34.42 o 
  -1   0  23        0.05        3.13     12.00 o 
   1   0  23        0.33       -3.26      8.76 o 
   3   0  23        0.78       -0.38     17.73 o 
  -5   1  23       57.07       54.47     10.56 o 
  -4   1  23       10.60        2.84      6.89 o 
  -3   1  23        0.83       12.03      6.61 o 
  -2   1  23       48.71       54.55      8.20 o 
  -1   1  23       61.41       58.53      9.79 o 
   0   1  23        0.49       -7.00      5.72 o 
   1   1  23       49.24      100.56      9.95 o 
   2   1  23       12.14       12.66     10.05 o 
   3   1  23       84.73      102.65     15.21 o 
  -5   2  23        4.26        5.05      7.13 o 
  -4   2  23      110.62      136.57     11.21 o 
  -3   2  23       15.65       30.48      8.73 o 
  -2   2  23       35.12       34.28      7.55 o 
  -1   2  23      377.79      398.92     15.51 o 
   0   2  23      155.13      140.10     10.68 o 
   1   2  23        0.05       -0.28      6.10 o 
   2   2  23        0.01       -7.89      6.61 o 
   3   2  23       21.55       19.84      8.77 o 
  -5   3  23       25.08       30.85      8.57 o 
  -4   3  23       40.82       39.33      8.47 o 
  -3   3  23       30.90       32.45     10.54 o 
  -2   3  23        6.23       -0.83      5.91 o 
  -1   3  23        0.44        3.75      5.79 o 
   0   3  23       97.69       96.28     10.69 o 
   1   3  23        6.71        1.01      6.18 o 
   2   3  23       76.97       57.98     11.89 o 
   3   3  23        0.09       -3.82      7.15 o 
  -5   4  23        0.28       -9.06      6.04 o 
  -4   4  23       70.73       57.72      8.82 o 
  -3   4  23        0.66        3.81      6.47 o 
  -2   4  23       84.79      124.79     10.61 o 
  -1   4  23        8.02        4.94      6.17 o 
   0   4  23      163.90      183.47     14.45 o 
   1   4  23       10.04       12.06      7.49 o 
   2   4  23        1.55      -11.48     12.95 o 
   3   4  23       50.69       52.74     14.00 o 
  -5   5  23       84.52      109.82     11.04 o 
  -4   5  23        3.13       -2.41      6.38 o 
  -3   5  23       38.57       27.78      7.68 o 
  -2   5  23       19.08       11.46      6.75 o 
  -1   5  23       21.93       21.44      8.57 o 
   0   5  23       18.41       12.37      6.90 o 
   1   5  23        4.46       10.50      6.81 o 
   2   5  23        8.40       -2.85      7.07 o 
   3   5  23        6.50        3.15      9.18 o 
  -4   6  23      105.19      107.56     11.89 o 
  -3   6  23       40.23       51.91      8.44 o 
  -2   6  23       11.65        7.78      6.72 o 
  -1   6  23       71.55       72.04     13.27 o 
   0   6  23       12.98       11.41      6.87 o 
   1   6  23        5.52       -1.37      6.90 o 
   2   6  23       45.82       39.94      8.96 o 
   3   6  23       25.24       14.68      8.75 o 
  -4   7  23        1.54       -8.20      7.18 o 
  -3   7  23       62.92       45.62      8.20 o 
  -2   7  23      134.82      152.46     11.31 o 
  -1   7  23       34.24       39.66      8.20 o 
   0   7  23       63.11       56.11      8.84 o 
   1   7  23      145.98      130.02     11.42 o 
   2   7  23       47.06       35.15      9.43 o 
   3   7  23        9.81       -5.00     14.06 o 
  -4   8  23      125.27      173.08     15.36 o 
  -3   8  23       99.98      137.03     14.04 o 
  -2   8  23       73.70       71.02     11.03 o 
  -1   8  23       27.76       28.21      8.15 o 
   0   8  23      213.10      207.30     12.85 o 
   1   8  23        8.15        8.18      7.66 o 
   2   8  23       47.11       39.88      9.26 o 
  -4   9  23        0.21        3.44      8.67 o 
  -3   9  23        3.59       12.52      8.43 o 
  -2   9  23       79.71       82.55     11.77 o 
  -1   9  23        0.07      -10.35      7.85 o 
   0   9  23        5.72       -3.82      8.03 o 
   1   9  23       76.24       96.76     10.47 o 
   2   9  23      109.92      124.77     13.28 o 
  -3  10  23       26.12       26.27      9.88 o 
  -2  10  23       11.43       11.45     12.78 o 
  -1  10  23       15.10        1.98     10.55 o 
   0  10  23      204.34      247.68     16.84 o 
   1  10  23       42.03       61.21     19.50 o 
   2  10  23       63.69       96.68     12.98 o 
  -3  11  23       40.57       56.63     11.16 o 
  -2  11  23      128.14      182.84     15.25 o 
  -1  11  23       81.00       81.62     17.76 o 
   0  11  23       35.42       34.25     13.07 o 
   1  11  23      215.99      236.02     17.28 o 
  -2  12  23        6.75        2.58      8.22 o 
  -1  12  23      129.16      144.54     14.15 o 
   0  12  23       16.85       14.70     13.05 o 
   1  12  23       28.70       13.89     12.13 o 
  -1  13  23       37.56       47.04     10.71 o 
  -4   0  24        1.41        3.58     10.25 o 
  -2   0  24        6.78        8.58      9.94 o 
   0   0  24        6.24      -12.52     15.65 o 
   2   0  24      126.96      112.92     17.04 o 
  -4   1  24        0.04       -2.05      6.72 o 
  -3   1  24       55.31       80.30      9.64 o 
  -2   1  24        4.48        4.27      6.40 o 
  -1   1  24       51.47       64.14      8.73 o 
   0   1  24       46.97       26.60      7.82 o 
   1   1  24      147.83      166.76     12.09 o 
   2   1  24       43.12       35.91      8.94 o 
   3   1  24        0.02      -12.00      8.00 o 
  -4   2  24       51.37       68.10      9.51 o 
  -3   2  24      157.48      158.04     12.09 o 
  -2   2  24      106.52      127.03     10.68 o 
  -1   2  24       64.82       69.08      9.18 o 
   0   2  24        3.32        8.72      6.99 o 
   1   2  24       21.75       28.39      7.83 o 
   2   2  24       10.96        0.01     10.69 o 
   3   2  24       35.57       26.15      9.87 o 
  -4   3  24      184.59      199.21     14.60 o 
  -3   3  24       71.92       61.97      9.25 o 
  -2   3  24      291.80      305.38     14.83 o 
  -1   3  24      128.78      140.49     12.20 o 
   0   3  24      206.50      218.02     13.26 o 
   1   3  24        0.42        0.05      6.93 o 
   2   3  24       17.24       13.17      7.76 o 
   3   3  24       30.51       12.75     11.14 o 
  -4   4  24        0.01       -4.61      6.50 o 
  -3   4  24      259.32      279.69     14.94 o 
  -2   4  24       84.73       68.93      9.34 o 
  -1   4  24       17.73       12.20      7.16 o 
   0   4  24       51.42       32.89      7.97 o 
   1   4  24      107.04      122.26     11.46 o 
   2   4  24        0.38       -7.50      7.13 o 
   3   4  24       54.13       57.65     10.98 o 
  -4   5  24       21.25       -2.33      6.52 o 
  -3   5  24        2.94       11.08      6.90 o 
  -2   5  24        2.06        1.82      6.44 o 
  -1   5  24        1.13       -1.52      5.99 o 
   0   5  24        0.16        3.20      6.77 o 
   1   5  24        0.75        0.41      7.00 o 
   2   5  24       80.19       93.32     14.76 o 
  -4   6  24       18.35       10.83      7.80 o 
  -3   6  24        0.53       -8.34      5.64 o 
  -2   6  24       16.97       16.45      7.13 o 
  -1   6  24       25.45       21.10      7.66 o 
   0   6  24      204.20      217.15     13.39 o 
   1   6  24       59.00       60.21      9.53 o 
   2   6  24       38.75       22.24      9.27 o 
  -4   7  24        1.94      -11.42      7.61 o 
  -3   7  24        5.70        9.41      8.39 o 
  -2   7  24        5.54       -3.24      6.44 o 
  -1   7  24       19.30       16.41      7.49 o 
   0   7  24       33.02       43.31      8.92 o 
   1   7  24       29.96       17.07     12.50 o 
   2   7  24       59.12       58.64     10.65 o 
  -3   8  24        3.04        4.54      8.39 o 
  -2   8  24       97.33       85.93     12.01 o 
  -1   8  24       34.56       25.56      8.18 o 
   0   8  24        0.16        1.03      7.34 o 
   1   8  24        0.78       -7.89      7.83 o 
   2   8  24        9.95       -0.62      7.80 o 
  -3   9  24       34.29       23.15      9.78 o 
  -2   9  24        2.53       -3.79      7.94 o 
  -1   9  24       32.70       30.07      9.78 o 
   0   9  24       42.32       45.05     10.43 o 
   1   9  24       41.41       36.17      9.81 o 
  -2  10  24      174.85      208.15     16.05 o 
  -1  10  24       19.67       29.00      9.60 o 
   0  10  24       79.41       72.03     19.41 o 
   1  10  24        9.97        2.73     10.72 o 
  -2  11  24        9.09       10.71      8.99 o 
  -1  11  24       11.58       24.09     10.20 o 
   0  11  24      184.99      168.04     15.20 o 
  -3   0  25       66.14       52.65     13.22 o 
  -1   0  25        1.28       -9.20      8.01 o 
   1   0  25       84.92      110.90     15.74 o 
  -4   1  25       10.49       12.12      7.80 o 
  -3   1  25      141.38      153.35     12.10 o 
  -2   1  25        3.83       13.27      7.27 o 
  -1   1  25       36.55       37.64      8.20 o 
   0   1  25        0.24       -0.88      6.52 o 
   1   1  25        6.06       -2.99      7.64 o 
   2   1  25        0.04        0.64      7.62 o 
  -4   2  25       91.86       93.74     10.55 o 
  -3   2  25        8.74        3.63      6.63 o 
  -2   2  25       71.18       66.92      9.42 o 
  -1   2  25      294.23      295.21     16.41 o 
   0   2  25       24.07       16.78      7.30 o 
   1   2  25       12.08       16.14      8.15 o 
   2   2  25       54.07       66.86     10.18 o 
  -4   3  25        0.18       11.94      7.53 o 
  -3   3  25        3.22        5.03      7.25 o 
  -2   3  25      242.55      227.96     13.64 o 
  -1   3  25        5.91        9.62      7.39 o 
   0   3  25       42.76       56.86     11.89 o 
   1   3  25        1.41      -13.07      8.71 o 
   2   3  25        0.82      -11.97      7.98 o 
  -3   4  25      114.62      112.69     11.06 o 
  -2   4  25       24.03       28.59      8.02 o 
  -1   4  25       50.31       41.63      8.80 o 
   0   4  25      136.67      151.02     14.30 o 
   1   4  25        7.57        8.02      7.68 o 
   2   4  25        0.06      -13.53      9.02 o 
  -3   5  25       22.02       16.91      7.80 o 
  -2   5  25        1.49        3.00      6.87 o 
  -1   5  25      168.03      147.70     12.22 o 
   0   5  25       17.56       17.36      9.03 o 
   1   5  25       38.89       42.17      9.42 o 
   2   5  25       65.72       51.73     10.25 o 
  -3   6  25       15.21        3.90      7.37 o 
  -2   6  25       50.03       60.39      9.51 o 
  -1   6  25      110.61      126.86     11.44 o 
   0   6  25       10.34        0.24      8.06 o 
   1   6  25       52.37       53.17     10.01 o 
  -3   7  25      171.68      198.63     19.32 o 
  -2   7  25      169.58      237.92     14.32 o 
  -1   7  25        7.48        6.14      9.33 o 
   0   7  25       25.84       24.93      8.68 o 
   1   7  25       57.96       41.04      9.34 o 
  -2   8  25      218.24      277.54     18.46 o 
  -1   8  25      385.75      430.22     33.33 o 
   0   8  25        0.21        3.05      7.80 o 
   1   8  25       35.45       27.93      9.19 o 
  -2   9  25       16.19       15.36      9.78 o 
  -1   9  25       48.63       34.89     10.44 o 
   0   9  25      250.80      292.31     18.83 o 
  -2   0  26       27.80       15.00     10.68 o 
   0   0  26      234.61      257.90     21.35 o 
  -3   1  26        8.85       16.84      7.66 o 
  -2   1  26      121.25      154.95     12.50 o 
  -1   1  26       41.15       20.86      7.98 o 
   0   1  26       89.39       69.82     12.63 o 
   1   1  26        3.52        2.85      7.17 o 
  -3   2  26        0.60       -9.34      6.23 o 
  -2   2  26        1.82        4.78      7.00 o 
  -1   2  26       85.16       75.47      9.81 o 
   0   2  26       16.73        8.33      7.49 o 
   1   2  26       44.58       37.10      9.04 o 
  -3   3  26        0.34        1.42      6.75 o 
  -2   3  26        4.42        8.81      7.55 o 
  -1   3  26        1.43       -6.71      6.44 o 
   0   3  26        1.47        0.29      6.97 o 
   1   3  26       62.96       57.96     10.27 o 
  -3   4  26       24.45       23.74      8.55 o 
  -2   4  26       36.88       44.15      8.89 o 
  -1   4  26       14.05       -1.89      7.08 o 
   0   4  26        5.03       15.27      9.64 o 
   1   4  26       52.06       25.34      8.79 o 
  -2   5  26        0.34       -9.91      6.61 o 
  -1   5  26        5.77      -12.95      8.63 o 
   0   5  26       32.88       29.89      9.18 o 
  -2   6  26      100.74      108.15     11.44 o 
  -1   6  26      160.58      191.46     13.38 o 
   0   6  26        0.19      -10.27      6.85 o 
  -1   7  26        3.26        9.58      8.18 o 
  -1   0  27      149.28      158.05     18.06 o 
  -1   1  27       14.24        1.70      7.05 o 
   0   1  27       14.70       16.81      8.07 o 
  -1   2  27        4.52       -1.30      7.30 o 
                                                 
